# Supplementary material for: CpG island turnover events predict evolutionary changes in enhancer activity
Source: Genome Biol. 2024 Jun 13;25:156. doi: 10.1186/s13059-024-03300-z (PMC11170920; doi:10.1186/s13059-024-03300-z)
Supplement: Supplementary file 2 — Additional file 2: Supplementary tables S1-S12. [file 13059_2024_3300_MOESM2_ESM.xlsx]

## Sheet: README
Supplementary Tables S1-S12 for "CpG island turnover events predict evolutionary changes in enhancer activity"
Table ID	Table Name	Contents
Table S1	Results of testing whether histone modification peaks predict LacZ transgenic reporter activity	Results of an analysis of the relationship between histone modification peaks and activity in LacZ transgenic reporter assays (Fig. S2). Columns 1-3 describe the subset of the data used for each test, performed separately for each of five tissues (forebrain, midbrain, hindbrain, heart, limb), four histone modifications (H3K27ac, H3K4me3, H3K4me2, H3K4me1), and elements that do overlap an oCGI ver…
Table S2	Number of species-specific and shared oCGIs in each species pair	Number of oCGIs that are species-specific or shared within each species pair in the analysis (Fig. S11). Columns 1-2 contain the species included in the pair (species A and species B). Columns 3-5 contain the number of A-only, B-only, and Shared oCGIs in the species pair. Columns 6-8 contain the percent of total oCGIs in the species pair that are A-only, B-only, and Shared.
Table S3	Results of oCGI-centric enrichment and depletion analysis	Results of enrichment and depletion analysis (oCGI-centric, Fig. 3-4, 7, S18-23, S27, S39) assessing the overlap of species-specific and shared oCGIs with species-specific and shared peaks. Columns 1-5 contain a description of the test, performed separately for each species pair, tissue, histone modification or transcription factor, and time point (developing tissues only). Columns 6-14 contain t…
Table S4	Results of peak-centric enrichment and depletion analysis	Results of enrichment and depletion analysis (peak-centric, Fig. S26) assessing the overlap of species-specific and shared peaks with species-specific and shared oCGIs. Columns 1-5 contain a description of the test, performed separately for each species pair, tissue, histone modification or transcription factor, and time point (developing tissues only). Columns 6-14 contain the log2-transformed O…
Table S5	Time points used for matching samples across species for developing tissue data	Description of the time points used to match developing tissue samples from human, rhesus macaque, and mouse for species pair analyses. Column 1 contains the tissue (cortex or limb). Column 2 contains the four time point labels for each tissue used throughout this work. Columns 3-5 contain the exact stages used for each species at each time point.
Table S6	Enrichment and depletion of oCGI species patterns in HGEs	Results of a resampling test (see Fig. S28) to measure the enrichment and depletion of oCGI species patterns in HGEs compared to non-HGEs (Fig. 4B, Fig. S29). Columns 1-3 contain a description of the tissue, histone modification, and time point for the test. Column 4 contains the oCGI species pattern being tested (see Fig. S28). Column 5 contains the number of HGEs with that oCGI species pattern.…
Table S7	Genomic coordinates of editing construct and humanized locus	Coordinates for sequences relevant to the humanized mouse model. Column 1 contains a description of the feature. Column 2 contains the genome build for the listed coordinates. Columns 3-5 contain the genomic coordinates (chromosome, start and stop).
Table S8	Oligonucleotides for genotyping, cloning, and mouse line validation	Primers used in generating and validating the humanized mouse model. Column 1 contains a description of their purpose: genotyping, generating editing constructs, amplifying and cloning constructs for validation of the mouse line by Sanger sequencing, and copy number qPCR (results shown in Fig. S30).
Table S9	Results of ChIP-seq differential peak analysis in the humanized mouse	Significant differential peaks from ChIP-seq analysis of the humanized mouse line, identified using DESeq2. Table contains a description of the time point (E11.5 or E17.5) and ChIP target (H3K27ac, H3K4me3, or CTCF), coordinates of each differentially called peak between humanized and wild type genotypes, a description of the location of the peak in wild type mm39 coordinates (see Fig. S42), and …
Table S10	Results of RNA-seq differential expression analysis in the humanized mouse	Significant differentially expressed genes from RNA-seq analysis of the humanized mouse line, identified using DESeq2. Table contains a description of the time point (E11.5 or E17.5), Ensembl gene ID, Gene name, and results of the test including baseMean Counts across all samples, Log2(Fold Change) which refers to the ratio of expression in humanized versus wild type samples. P-values were genera…
Table S11	Biotypes used to define features from NCBI and UCSC RefSeq files	Description of RefSeq features that were used to remove CGIs with feature overlap from the final oCGI sets. Column 1 contains each of five feature types. Column 2 contains a description of the regions associated with that feature that were used to remove CGIs overlapping them. Column 3 contains the biotypes (annotated in NCBI RefSeq files) of genes that were assigned to each feature type.
Table S12	Genome versions used for RNA-seq analysis	Description of genome versions used for RNA-seq analysis using data from Roller et al 2021. Column 1 contains each species. Column 2 contains the UCSC genome version used for processing ChIP-seq data from that species. Column 3 contains the Ensembl genome version used for processing RNA-seq data from that species. UCSC and Ensembl genome versions are built on equivalent sequence files so could be…

## Sheet: Table S1
Tissue	Histone Modification	VISTA element overlaps oCGI	Number of VISTA elements that overlap a peak and are active in the predicted tissue	Number of VISTA elements that overlap a peak and are inactive in the predicted tissue	Number of VISTA elements that do not overlap a peak and are active in the predicted tissue	Number of VISTA elements that do not overlap a peak and are inactive in the predicted tissue	p-value (Fisher's exact test)	q-value (BH-corrected p-value)
Forebrain	H3K27ac	no	61	142	11	314	4.26127e-18	8.52254e-17
Forebrain	H3K4me3	no	6	21	66	435	0.24198	0.312232
Forebrain	H3K4me2	no	34	75	38	381	4.85349e-08	1.61783e-07
Forebrain	H3K4me1	no	54	173	18	283	5.94793e-09	2.37917e-08
Midbrain	H3K27ac	no	49	126	17	336	2.66242e-13	3.54989e-12
Midbrain	H3K4me3	no	7	16	59	446	0.0165489	0.0275816
Midbrain	H3K4me2	no	34	69	32	393	2.6277e-10	1.31385e-09
Midbrain	H3K4me1	no	56	198	10	264	5.16897e-11	5.16897e-10
Hindbrain	H3K27ac	no	41	164	9	314	6.88041e-11	5.50433e-10
Hindbrain	H3K4me3	no	7	16	43	462	0.00337319	0.00674637
Hindbrain	H3K4me2	no	21	53	29	425	2.29035e-07	6.54386e-07
Hindbrain	H3K4me1	no	30	123	20	355	1.78313e-06	4.45783e-06
Heart	H3K27ac	no	75	164	10	279	5.72092e-19	2.28837e-17
Heart	H3K4me3	no	8	40	77	403	0.839175	0.839175
Heart	H3K4me2	no	56	141	29	302	7.41568e-09	2.69661e-08
Heart	H3K4me1	no	71	214	14	229	1.0305e-09	4.57999e-09
Limb	H3K27ac	no	58	131	29	310	1.45954e-10	8.34022e-10
Limb	H3K4me3	no	2	17	85	424	0.752558	0.83238
Limb	H3K4me2	no	36	70	51	371	5.61557e-07	1.49749e-06
Limb	H3K4me1	no	70	220	17	221	7.53136e-08	2.31734e-07
Forebrain	H3K27ac	yes	20	59	3	50	0.00424362	0.00808309
Forebrain	H3K4me3	yes	9	57	14	52	0.358985	0.422336
Forebrain	H3K4me2	yes	18	72	5	37	0.328112	0.397711
Forebrain	H3K4me1	yes	20	75	3	34	0.123221	0.182549
Midbrain	H3K27ac	yes	21	54	3	54	0.00061085	0.00135744
Midbrain	H3K4me3	yes	14	49	10	59	0.26804	0.33505
Midbrain	H3K4me2	yes	19	67	5	41	0.155295	0.213538
Midbrain	H3K4me1	yes	22	83	2	25	0.160154	0.213538
Hindbrain	H3K27ac	yes	25	61	1	45	7.19264e-05	0.000169239
Hindbrain	H3K4me3	yes	13	50	13	56	0.829453	0.839175
Hindbrain	H3K4me2	yes	18	61	8	45	0.372611	0.425841
Hindbrain	H3K4me1	yes	19	48	7	58	0.0153443	0.0266858
Heart	H3K27ac	yes	14	60	1	57	0.00174442	0.00367247
Heart	H3K4me3	yes	9	65	6	52	0.789624	0.83238
Heart	H3K4me2	yes	15	83	NA	34	NA	NA
Heart	H3K4me1	yes	13	76	2	41	0.141982	0.202831
Limb	H3K27ac	yes	16	55	3	58	0.00528441	0.00960802
Limb	H3K4me3	yes	5	58	14	55	0.0500141	0.0800225
Limb	H3K4me2	yes	14	76	5	37	0.790761	0.83238
Limb	H3K4me1	yes	18	85	1	28	0.0725683	0.111644

## Sheet: Table S2
Species A	Species B	Number of A-only oCGIs	Number of B-only oCGIs	Number of Shared oCGIs	Percent A-only oCGIs	Percent B-only oCGIs	Percent Shared oCGIs
Human	Rhesus	7011	10481	6788	28.88	43.17	27.96
Human	Mouse	3971	5809	783	37.59	54.99	7.41
Rhesus	Marmoset	9643	8284	4241	43.5	37.37	19.13
Rhesus	Mouse	4349	5045	816	42.6	49.41	7.99
Rhesus	Rat	4504	10807	1062	27.51	66.01	6.49
Rhesus	Pig	4870	24587	3139	14.94	75.43	9.63
Rhesus	Dog	5995	17792	2336	22.95	68.11	8.94
Rhesus	Cat	5407	39013	3326	11.32	81.71	6.97
Rhesus	Horse	6615	28058	4252	16.99	72.08	10.92
Marmoset	Mouse	3969	4993	704	41.06	51.66	7.28
Marmoset	Rat	4091	10753	1020	25.79	67.78	6.43
Marmoset	Pig	4403	24128	2760	14.07	77.11	8.82
Marmoset	Dog	5302	17319	2138	21.41	69.95	8.64
Marmoset	Cat	4510	37521	2936	10.03	83.44	6.53
Marmoset	Horse	5742	27360	3462	15.7	74.83	9.47
Mouse	Rat	4421	10942	2580	24.64	60.98	14.38
Mouse	Pig	3988	14715	1141	20.1	74.15	5.75
Mouse	Dog	4220	10996	959	26.09	67.98	5.93
Mouse	Cat	4000	20242	1266	15.68	79.36	4.96
Mouse	Horse	4333	13676	1197	22.56	71.21	6.23
Rat	Pig	8787	15365	1815	33.84	59.17	6.99
Rat	Dog	9166	11597	1450	41.26	52.21	6.53
Rat	Cat	8747	21388	2099	27.14	66.35	6.51
Rat	Horse	9263	14177	1889	36.57	55.97	7.46
Pig	Dog	20477	13062	4548	53.76	34.3	11.94
Pig	Cat	17280	27698	7875	32.69	52.41	14.9
Pig	Horse	21256	19199	6423	45.34	40.96	13.7
Dog	Cat	12638	35199	7676	22.77	63.41	13.83
Dog	Horse	14908	21675	5413	35.5	51.61	12.89
Cat	Horse	34131	18888	9166	54.89	30.37	14.74

## Sheet: Table S3
				Log2(Observed / Expected)										q-value (BH-corrected p-value, permutation test)
Species A	Species B	Tissue	Histone Modification or Transcription Factor	Time Point	oCGI: A-only, Peak: A-only	oCGI: A-only, Peak: B-only	oCGI: A-only, Peak: Shared	oCGI: B-only, Peak: A-only	oCGI: B-only, Peak: B-only	oCGI: B-only, Peak: Shared	oCGI: Shared, Peak: A-only	oCGI: Shared, Peak: B-only	oCGI: Shared, Peak: Shared	oCGI: A-only, Peak: A-only	oCGI: A-only, Peak: B-only	oCGI: A-only, Peak: Shared	oCGI: B-only, Peak: A-only	oCGI: B-only, Peak: B-only	oCGI: B-only, Peak: Shared	oCGI: Shared, Peak: A-only	oCGI: Shared, Peak: B-only	oCGI: Shared, Peak: Shared
Rhesus	Marmoset	Brain	H3K4me3	NA	0.900365	-0.912163	-1.10955	-0.926154	1.00748	-1.11973	-0.321475	-0.191419	0.464961	8.96813e-05	8.96813e-05	8.96813e-05	8.96813e-05	8.96813e-05	8.96813e-05	8.96813e-05	0.000505368	8.96813e-05
Rhesus	Marmoset	Liver	H3K4me3	NA	1.20784	-0.314109	-0.358503	-0.841484	0.245373	-1.9224	-0.261815	-0.0288806	0.412152	8.96813e-05	0.00651246	0.234511	0.0370006	0.000423757	0.00189288	0.0757075	0.216725	0.00292295
Rhesus	Marmoset	Muscle	H3K4me3	NA	0.877286	-0.64406	-0.639322	-1.23874	0.754489	-0.884629	-0.150562	-0.151076	0.345321	8.96813e-05	8.96813e-05	0.00314416	8.96813e-05	8.96813e-05	0.000744958	0.0331526	0.00658021	8.96813e-05
Rhesus	Marmoset	Testis	H3K4me3	NA	1.05254	-0.367765	-1.38937	-0.498172	0.65626	-1.3936	-0.618134	-0.261378	0.646807	8.96813e-05	8.96813e-05	8.96813e-05	0.000175458	8.96813e-05	8.96813e-05	8.96813e-05	8.96813e-05	8.96813e-05
Rhesus	Mouse	Brain	H3K4me3	NA	0.821636	-2.38154	-0.758614	-1.97341	1.0328	-1.73475	-0.308804	-0.401352	1.57282	8.96813e-05	8.96813e-05	0.00568364	8.96813e-05	8.96813e-05	8.96813e-05	0.0184918	0.0109965	8.96813e-05
Rhesus	Mouse	Liver	H3K4me3	NA	1.5002	-0.385153	0.500205	-1.16686	0.160483	-2.42989	-1.31271	-0.139173	1.74618	0.000259463	0.000341948	0.156817	0.00174212	8.96813e-05	0.000259463	0.0724946	0.0884027	0.00129122
Rhesus	Mouse	Muscle	H3K4me3	NA	0.776136	-1.44001	0	-1.4264	0.774313	-2.24317	-0.127265	-0.301596	1.23283	8.96813e-05	8.96813e-05	0.414585	8.96813e-05	8.96813e-05	8.96813e-05	0.241396	0.0532799	0.000341948
Rhesus	Mouse	Testis	H3K4me3	NA	1.20403	-1.19322	-1.0335	-1.95915	0.531194	-1.31859	-0.294331	-0.334026	1.64127	8.96813e-05	8.96813e-05	0.00144146	8.96813e-05	8.96813e-05	8.96813e-05	0.0406585	8.96813e-05	8.96813e-05
Rhesus	Rat	Brain	H3K4me3	NA	1.31494	-1.73755	-0.198941	-2.31237	0.589463	-1.72939	0.190922	-0.636481	1.44133	8.96813e-05	8.96813e-05	0.21144	8.96813e-05	8.96813e-05	8.96813e-05	0.072732	8.96813e-05	8.96813e-05
Rhesus	Rat	Liver	H3K4me3	NA	2.3098	-0.4299	-0.390641	-2.76528	0.112271	-1.76528	0.403356	-0.171957	1.88878	8.96813e-05	8.96813e-05	0.261327	8.96813e-05	8.96813e-05	0.000259463	0.174579	0.00121272	0.000175458
Rhesus	Rat	Muscle	H3K4me3	NA	1.21248	-1.94628	-0.186413	-1.89682	0.584426	-1.2286	0.473509	-0.781031	1.27102	8.96813e-05	8.96813e-05	0.299938	8.96813e-05	8.96813e-05	8.96813e-05	0.00129122	8.96813e-05	8.96813e-05
Rhesus	Rat	Testis	H3K4me3	NA	1.94308	-0.845741	0.398678	-2.12251	0.222269	-1.8805	0.674471	-0.523895	1.99674	8.96813e-05	8.96813e-05	0.0653778	8.96813e-05	8.96813e-05	8.96813e-05	0.000175458	8.96813e-05	8.96813e-05
Rhesus	Pig	Brain	H3K4me3	NA	1.3373	-1.47875	-0.796552	-1.29161	0.547989	-1.79411	0.0391044	-0.594629	1.22043	8.96813e-05	8.96813e-05	0.00174212	8.96813e-05	8.96813e-05	8.96813e-05	0.332258	8.96813e-05	8.96813e-05
Rhesus	Pig	Liver	H3K4me3	NA	1.10753	-0.45435	-0.699826	-0.840004	0.293262	-1.23232	0.0668865	-0.231958	0.844494	0.000744958	0.00796691	0.152804	0.00292295	8.96813e-05	0.00400209	0.344779	0.00761411	0.000664979
Rhesus	Pig	Muscle	H3K4me3	NA	1.40016	-1.62816	-0.267114	-1.61223	0.541767	-2.11511	0.255849	-0.628757	1.18049	8.96813e-05	8.96813e-05	0.201565	8.96813e-05	8.96813e-05	8.96813e-05	0.0214349	8.96813e-05	8.96813e-05
Rhesus	Pig	Testis	H3K4me3	NA	0.473888	-1.2722	-0.946784	-0.702147	0.897503	-1.8633	0.203078	-1.18898	1.15977	8.96813e-05	8.96813e-05	0.00335247	8.96813e-05	8.96813e-05	8.96813e-05	8.96813e-05	8.96813e-05	8.96813e-05
Rhesus	Dog	Brain	H3K4me3	NA	0.922321	-2.43446	-1.26811	-1.26438	0.919212	-1.3662	-0.27906	-0.490366	1.23463	8.96813e-05	8.96813e-05	8.96813e-05	8.96813e-05	8.96813e-05	8.96813e-05	0.00255945	8.96813e-05	8.96813e-05
Rhesus	Dog	Liver	H3K4me3	NA	1.54397	-0.418058	1.1034	-2.43465	0.173631	-2.46019	0.762021	-0.210135	1.08044	8.96813e-05	8.96813e-05	0.0180282	8.96813e-05	8.96813e-05	8.96813e-05	0.00872085	8.96813e-05	0.00151607
Rhesus	Dog	Muscle	H3K4me3	NA	1.11675	-1.62814	-0.344455	-2.13017	0.769072	-1.92942	0.0819568	-0.734797	1.15985	8.96813e-05	8.96813e-05	0.111366	8.96813e-05	8.96813e-05	8.96813e-05	0.261134	8.96813e-05	8.96813e-05
Rhesus	Dog	Testis	H3K4me3	NA	0.638832	-1.62657	-0.839465	-0.96112	0.924293	-1.79247	0.0120967	-0.722377	1.23979	8.96813e-05	8.96813e-05	0.000980009	8.96813e-05	8.96813e-05	8.96813e-05	0.412542	8.96813e-05	8.96813e-05
Rhesus	Cat	Brain	H3K4me3	NA	0.946846	-1.68618	-0.583773	-0.930188	0.668749	-1.29185	0.141024	-0.799297	1.06172	8.96813e-05	8.96813e-05	0.0125478	8.96813e-05	8.96813e-05	8.96813e-05	0.0404265	8.96813e-05	8.96813e-05
Rhesus	Cat	Liver	H3K4me3	NA	1.91657	-0.322893	0.594645	-2.04044	0.11527	-Inf	1.03023	-0.270637	2.03023	8.96813e-05	8.96813e-05	0.151365	8.96813e-05	8.96813e-05	8.96813e-05	0.00113602	8.96813e-05	8.96813e-05
Rhesus	Cat	Muscle	H3K4me3	NA	1.21079	-1.13715	-0.0795576	-1.72807	0.498029	-1.71312	0.656811	-0.914753	1.22351	8.96813e-05	8.96813e-05	0.370534	8.96813e-05	8.96813e-05	8.96813e-05	8.96813e-05	8.96813e-05	8.96813e-05
Rhesus	Cat	Testis	H3K4me3	NA	1.58237	-0.701518	-0.147186	-0.948691	0.203677	-1.89669	0.609328	-0.599135	2.01633	8.96813e-05	8.96813e-05	0.286399	8.96813e-05	8.96813e-05	8.96813e-05	8.96813e-05	8.96813e-05	8.96813e-05
Rhesus	Horse	Brain	H3K4me3	NA	1.03129	-1.70481	-0.0365557	-1.23486	0.663083	-1.68358	0.311057	-0.817661	0.960013	8.96813e-05	8.96813e-05	0.402151	8.96813e-05	8.96813e-05	8.96813e-05	8.96813e-05	8.96813e-05	8.96813e-05
Rhesus	Horse	Liver	H3K4me3	NA	0.369424	-0.092682	-0.770754	-1.06354	0.289189	-1.49322	0.606818	-0.40584	0.94851	0.141175	0.235068	0.171671	8.96813e-05	8.96813e-05	0.00700156	0.000664979	8.96813e-05	0.00292295
Rhesus	Horse	Muscle	H3K4me3	NA	0.713486	-1.74455	0.0611741	-1.49014	0.885368	-1.36716	0.377725	-0.912006	0.665765	8.96813e-05	8.96813e-05	0.370841	8.96813e-05	8.96813e-05	8.96813e-05	8.96813e-05	8.96813e-05	8.96813e-05
Rhesus	Horse	Testis	H3K4me3	NA	0.488363	-1.63946	-1.39614	-0.56447	0.849648	-0.964623	0.102261	-0.737359	0.96354	8.96813e-05	8.96813e-05	8.96813e-05	8.96813e-05	8.96813e-05	8.96813e-05	0.011464	8.96813e-05	8.96813e-05
Marmoset	Mouse	Brain	H3K4me3	NA	0.906429	-2.82139	-0.868181	-1.29345	0.84446	-1.07023	-0.325486	-0.457451	1.54822	8.96813e-05	8.96813e-05	0.00491466	8.96813e-05	8.96813e-05	8.96813e-05	0.0233772	0.00693148	8.96813e-05
Marmoset	Mouse	Liver	H3K4me3	NA	1.19285	-1.59696	-0.776777	-2.24404	0.604155	-1.0514	-0.0398112	-0.596956	1.80819	8.96813e-05	8.96813e-05	0.0786053	8.96813e-05	8.96813e-05	0.00839119	0.393334	0.00630335	8.96813e-05
Marmoset	Mouse	Muscle	H3K4me3	NA	0.60696	-1.09422	-2.90519	-1.46355	0.852337	0.211295	0.285665	-0.946966	1.07857	8.96813e-05	8.96813e-05	8.96813e-05	8.96813e-05	8.96813e-05	0.225269	0.0138879	8.96813e-05	0.00225909
Marmoset	Mouse	Testis	H3K4me3	NA	1.02632	-1.76693	-0.799276	-1.82113	0.695482	-0.763264	-0.0863527	-0.512374	1.50808	8.96813e-05	8.96813e-05	0.00121272	8.96813e-05	8.96813e-05	8.96813e-05	0.254676	8.96813e-05	8.96813e-05
Marmoset	Rat	Brain	H3K4me3	NA	1.47147	-1.86351	-0.587819	-1.90987	0.515438	-1.15202	0.0568102	-0.68343	1.54335	8.96813e-05	8.96813e-05	0.0246043	8.96813e-05	8.96813e-05	8.96813e-05	0.340098	8.96813e-05	8.96813e-05
Marmoset	Rat	Liver	H3K4me3	NA	1.39227	-1.33949	-0.900803	-1.66061	0.429214	-0.972789	0.283613	-0.705234	1.68593	8.96813e-05	8.96813e-05	0.0450234	8.96813e-05	8.96813e-05	8.96813e-05	0.109985	8.96813e-05	8.96813e-05
Marmoset	Rat	Muscle	H3K4me3	NA	1.02277	-1.9367	-1.28525	-1.51233	0.656949	-0.677386	0.376642	-0.942368	1.38151	8.96813e-05	8.96813e-05	0.00706287	8.96813e-05	8.96813e-05	0.00519724	0.00225909	8.96813e-05	8.96813e-05
Marmoset	Rat	Testis	H3K4me3	NA	1.72647	-1.19855	0.0621152	-1.78768	0.310322	-1.38134	0.422795	-0.714322	1.9243	8.96813e-05	8.96813e-05	0.362302	8.96813e-05	8.96813e-05	8.96813e-05	0.00136818	8.96813e-05	8.96813e-05
Marmoset	Pig	Brain	H3K4me3	NA	1.48765	-1.57019	-0.944766	-1.5003	0.508492	-1.28112	0.12198	-0.625762	1.19587	8.96813e-05	8.96813e-05	0.000664979	8.96813e-05	8.96813e-05	8.96813e-05	0.126737	8.96813e-05	8.96813e-05
Marmoset	Pig	Liver	H3K4me3	NA	0.751782	-2.16636	-2.83007	-0.89347	0.814641	-0.249614	0.06783	-0.451761	0.691878	8.96813e-05	8.96813e-05	0.000423757	8.96813e-05	8.96813e-05	0.202337	0.220183	0.00277875	0.00129122
Marmoset	Pig	Muscle	H3K4me3	NA	1.15893	-1.52192	-0.781907	-1.10353	0.535604	-1.26969	0.361716	-0.836301	1.15832	8.96813e-05	8.96813e-05	0.02678	8.96813e-05	8.96813e-05	8.96813e-05	0.000341948	8.96813e-05	8.96813e-05
Marmoset	Pig	Testis	H3K4me3	NA	0.383112	-1.5204	-1.43389	-0.48061	0.94277	-0.691431	0.155181	-1.59323	1.04933	8.96813e-05	8.96813e-05	8.96813e-05	8.96813e-05	8.96813e-05	0.000823502	0.000423757	8.96813e-05	8.96813e-05
Marmoset	Dog	Brain	H3K4me3	NA	0.951543	-2.5527	-1.03005	-1.39726	0.914901	-1.14553	-0.142953	-0.535415	1.06768	8.96813e-05	8.96813e-05	8.96813e-05	8.96813e-05	8.96813e-05	8.96813e-05	0.0791607	8.96813e-05	8.96813e-05
Marmoset	Dog	Liver	H3K4me3	NA	1.35022	-1.30477	-0.783529	-2.10309	0.489854	-1.14373	0.0331163	-0.336895	1.24302	8.96813e-05	8.96813e-05	0.0481197	8.96813e-05	8.96813e-05	0.000175458	0.391962	0.000423757	8.96813e-05
Marmoset	Dog	Muscle	H3K4me3	NA	0.978749	-1.32534	-1.60568	-1.62069	0.716766	-0.624008	0.199748	-0.722468	0.993834	8.96813e-05	8.96813e-05	0.000175458	8.96813e-05	8.96813e-05	0.00485038	0.0425624	8.96813e-05	8.96813e-05
Marmoset	Dog	Testis	H3K4me3	NA	0.421199	-1.44271	-0.921997	-0.569655	0.980568	-2.78412	-0.000359393	-0.944125	1.44601	8.96813e-05	8.96813e-05	0.00105826	8.96813e-05	8.96813e-05	8.96813e-05	0.469975	8.96813e-05	8.96813e-05
Marmoset	Cat	Brain	H3K4me3	NA	1.03554	-1.8911	-0.337923	-1.05498	0.671121	-1.34716	0.216259	-0.879099	1.0162	8.96813e-05	8.96813e-05	0.0887426	8.96813e-05	8.96813e-05	8.96813e-05	0.00541091	8.96813e-05	8.96813e-05
Marmoset	Cat	Liver	H3K4me3	NA	1.39987	-0.79169	0.214519	-1.45974	0.306572	-2.59619	0.904354	-0.809899	1.70532	8.96813e-05	8.96813e-05	0.268106	8.96813e-05	8.96813e-05	8.96813e-05	8.96813e-05	8.96813e-05	8.96813e-05
Marmoset	Cat	Muscle	H3K4me3	NA	1.23524	-1.39732	-1.10333	-1.31748	0.518112	-1.21647	0.524887	-1.033	1.27013	8.96813e-05	8.96813e-05	0.00734207	8.96813e-05	8.96813e-05	8.96813e-05	8.96813e-05	8.96813e-05	8.96813e-05
Marmoset	Cat	Testis	H3K4me3	NA	1.36249	-1.02066	0.365764	-0.775769	0.270606	-1.81221	0.68575	-0.983253	1.90723	8.96813e-05	8.96813e-05	0.0388603	8.96813e-05	8.96813e-05	8.96813e-05	8.96813e-05	8.96813e-05	8.96813e-05
Marmoset	Horse	Brain	H3K4me3	NA	1.33657	-1.8852	-0.89887	-1.3582	0.595551	-1.40373	0.263752	-0.861768	1.16403	8.96813e-05	8.96813e-05	0.00136818	8.96813e-05	8.96813e-05	8.96813e-05	0.00203793	8.96813e-05	8.96813e-05
Marmoset	Horse	Liver	H3K4me3	NA	0.639817	-1.59104	-1.28618	-0.976327	0.939369	-1.19872	0.272901	-1.323	0.953284	8.96813e-05	8.96813e-05	0.0157367	8.96813e-05	8.96813e-05	0.00113602	0.000823502	8.96813e-05	8.96813e-05
Marmoset	Horse	Muscle	H3K4me3	NA	0.757029	-1.92418	-1.27412	-1.18693	0.902428	-0.672935	0.288952	-1.15321	0.844768	8.96813e-05	8.96813e-05	0.00136818	8.96813e-05	8.96813e-05	0.00233289	0.000175458	8.96813e-05	8.96813e-05
Marmoset	Horse	Testis	H3K4me3	NA	0.407944	-1.86345	-3.36824	-0.406836	0.968518	-2.12724	0.090531	-1.51553	1.38178	8.96813e-05	8.96813e-05	8.96813e-05	8.96813e-05	8.96813e-05	8.96813e-05	0.00589281	8.96813e-05	8.96813e-05
Mouse	Rat	Brain	H3K4me3	NA	1.32685	-0.770405	-1.01466	-1.4151	0.509726	-1.22411	0.0820359	-0.606104	0.994665	8.96813e-05	8.96813e-05	0.000505368	8.96813e-05	8.96813e-05	8.96813e-05	0.259459	8.96813e-05	8.96813e-05
Mouse	Rat	Liver	H3K4me3	NA	0.834941	-0.753745	-0.613264	-0.697437	0.446938	-0.573735	0.114643	-0.444296	0.710832	8.96813e-05	8.96813e-05	0.0545292	8.96813e-05	8.96813e-05	0.00421605	0.19979	8.96813e-05	8.96813e-05
Mouse	Rat	Muscle	H3K4me3	NA	0.93564	-0.993561	-0.476663	-0.950534	0.565118	-1.22957	0.138396	-0.599964	0.94229	8.96813e-05	8.96813e-05	0.0956011	8.96813e-05	8.96813e-05	8.96813e-05	0.149197	8.96813e-05	8.96813e-05
Mouse	Rat	Testis	H3K4me3	NA	1.36661	-0.863162	-0.171767	-1.23144	0.363735	-1.18063	0.0124622	-0.390062	1.09911	8.96813e-05	8.96813e-05	0.151121	8.96813e-05	8.96813e-05	8.96813e-05	0.426892	8.96813e-05	8.96813e-05
Mouse	Pig	Brain	H3K4me3	NA	1.53494	-1.8879	-0.147735	-2.27647	0.426185	-0.528007	0.430768	-0.451446	1.13672	8.96813e-05	8.96813e-05	0.312791	8.96813e-05	8.96813e-05	0.00285098	0.0101089	8.96813e-05	0.000175458
Mouse	Pig	Liver	H3K4me3	NA	0.434527	-4.23489	-Inf	-0.47998	0.924505	-0.384823	-0.206057	-0.0306406	2.1006	8.96813e-05	8.96813e-05	8.96813e-05	8.96813e-05	8.96813e-05	0.207199	0.0815916	0.405799	0.000664979
Mouse	Pig	Muscle	H3K4me3	NA	1.30938	-1.79914	-0.453366	-1.19595	0.367643	-0.130279	0.224081	-0.268959	0.906891	8.96813e-05	8.96813e-05	0.186197	8.96813e-05	8.96813e-05	0.232842	0.171962	0.0444226	0.038692
Mouse	Pig	Testis	H3K4me3	NA	0.312932	-2.42579	-1.40668	-0.537377	1.12092	0.0134922	0.155845	-1.60023	1.29335	8.96813e-05	8.96813e-05	0.00144146	8.96813e-05	8.96813e-05	0.407708	0.00299727	8.96813e-05	0.00105826
Mouse	Dog	Brain	H3K4me3	NA	0.894612	-1.84437	-1.56259	-1.46908	0.742296	-0.855902	0.121346	-0.712047	1.63612	8.96813e-05	8.96813e-05	0.00211071	8.96813e-05	8.96813e-05	0.00892619	0.197558	8.96813e-05	8.96813e-05
Mouse	Dog	Liver	H3K4me3	NA	1.07142	-2.21253	-2.32501	-1.49568	0.648319	-1.08474	-0.025445	-0.627568	2.13443	8.96813e-05	8.96813e-05	0.00307146	8.96813e-05	8.96813e-05	0.00616185	0.408634	0.00349884	8.96813e-05
Mouse	Dog	Muscle	H3K4me3	NA	1.01551	-1.9349	-0.819428	-1.19238	0.592724	-1.21175	-0.0854646	-0.380531	1.67653	8.96813e-05	8.96813e-05	0.0761292	8.96813e-05	8.96813e-05	0.00320836	0.314142	0.0226138	8.96813e-05
Mouse	Dog	Testis	H3K4me3	NA	0.389922	-2.15907	-1.24601	-0.562733	0.966273	-0.160191	-0.0251713	-0.630021	1.56315	8.96813e-05	8.96813e-05	0.000341948	8.96813e-05	8.96813e-05	0.26023	0.349539	0.00768348	8.96813e-05
Mouse	Cat	Brain	H3K4me3	NA	1.10112	-1.62381	-0.566366	-1.89925	0.612057	-0.612536	0.491416	-0.890747	1.10529	8.96813e-05	8.96813e-05	0.0721423	8.96813e-05	8.96813e-05	0.00443062	0.000341948	8.96813e-05	8.96813e-05
Mouse	Cat	Liver	H3K4me3	NA	1.05962	-1.22023	-0.1735	-1.07442	0.37135	-0.293731	0.451043	-0.454411	1.02528	8.96813e-05	8.96813e-05	0.32109	8.96813e-05	8.96813e-05	0.12429	0.0220431	0.00357031	0.0310058
Mouse	Cat	Muscle	H3K4me3	NA	1.28024	-1.17366	-0.353637	-1.28367	0.327732	-0.239466	0.509883	-0.448053	0.930459	8.96813e-05	8.96813e-05	0.21655	8.96813e-05	8.96813e-05	0.116831	0.0117821	0.000259463	0.0152712
Mouse	Cat	Testis	H3K4me3	NA	1.20255	-1.1288	-0.592282	-0.874862	0.301072	-0.92815	0.336016	-0.597355	2.048	8.96813e-05	8.96813e-05	0.0346016	8.96813e-05	8.96813e-05	8.96813e-05	0.00464215	8.96813e-05	8.96813e-05
Mouse	Horse	Brain	H3K4me3	NA	1.39135	-2.06189	-0.611901	-2.13198	0.491577	-0.384322	0.306604	-0.429693	1.18011	8.96813e-05	8.96813e-05	0.0648535	8.96813e-05	8.96813e-05	0.0281748	0.0385092	0.000259463	8.96813e-05
Mouse	Horse	Liver	H3K4me3	NA	0.416716	-2.7697	-0.380655	-0.549158	0.849391	0.331543	0.151008	-0.450443	-0.283793	8.96813e-05	8.96813e-05	0.214191	8.96813e-05	8.96813e-05	0.173533	0.11297	0.119044	0.281169
Mouse	Horse	Muscle	H3K4me3	NA	0.777408	-1.6805	-0.430979	-1.03848	0.617491	-0.0894616	0.417306	-0.873144	0.754888	8.96813e-05	8.96813e-05	0.16683	8.96813e-05	8.96813e-05	0.316038	0.00761411	0.000744958	0.0583769
Mouse	Horse	Testis	H3K4me3	NA	0.314518	-2.38485	-1.40721	-0.49149	1.06453	-0.17494	0.114375	-1.29956	1.50404	8.96813e-05	8.96813e-05	0.00144146	8.96813e-05	8.96813e-05	0.265895	0.0300962	8.96813e-05	8.96813e-05
Rat	Pig	Brain	H3K4me3	NA	0.926967	-2.28501	-0.849378	-1.50914	0.752752	-0.562633	-0.270749	-0.18251	1.38986	8.96813e-05	8.96813e-05	0.000341948	8.96813e-05	8.96813e-05	0.00174212	0.00485038	0.036224	8.96813e-05
Rat	Pig	Liver	H3K4me3	NA	0.280326	-3.00653	-1.18452	-0.455477	1.19192	-0.214898	-0.121788	0.0037424	1.46317	8.96813e-05	8.96813e-05	0.0103789	8.96813e-05	8.96813e-05	0.280231	0.0699487	0.422518	0.00196302
Rat	Pig	Muscle	H3K4me3	NA	0.971882	-2.12536	-0.326997	-1.32466	0.614156	-0.444738	0.0414666	-0.260987	1.09132	8.96813e-05	8.96813e-05	0.164573	8.96813e-05	8.96813e-05	0.0336076	0.360159	0.0273338	0.000901248
Rat	Pig	Testis	H3K4me3	NA	0.137626	-2.70107	-1.18423	-0.311176	1.53792	0.281388	-0.013989	-0.665766	1.34703	8.96813e-05	8.96813e-05	8.96813e-05	8.96813e-05	8.96813e-05	0.153727	0.285198	0.00927858	8.96813e-05
Rat	Dog	Brain	H3K4me3	NA	0.521572	-2.80796	-1.30746	-0.938457	1.18533	-0.817374	-0.445657	0.0613149	1.55068	8.96813e-05	8.96813e-05	8.96813e-05	8.96813e-05	8.96813e-05	0.00602761	8.96813e-05	0.32858	8.96813e-05
Rat	Dog	Liver	H3K4me3	NA	0.727667	-1.9144	-0.749253	-1.39753	0.881322	-0.680003	-0.529467	0.0436697	1.48845	8.96813e-05	8.96813e-05	0.00741172	8.96813e-05	8.96813e-05	0.0223671	0.000744958	0.36506	8.96813e-05
Rat	Dog	Muscle	H3K4me3	NA	0.746934	-2.44311	-0.980769	-1.37072	0.934229	-0.854966	-0.712498	0.23769	1.47568	8.96813e-05	8.96813e-05	0.00174212	8.96813e-05	8.96813e-05	0.014153	8.96813e-05	0.0552781	8.96813e-05
Rat	Dog	Testis	H3K4me3	NA	0.169067	-1.9208	-1.25337	-0.385499	1.49482	-0.100419	-0.146195	-0.257097	1.77853	8.96813e-05	8.96813e-05	8.96813e-05	8.96813e-05	8.96813e-05	0.337283	8.96813e-05	0.146705	8.96813e-05
Rat	Cat	Brain	H3K4me3	NA	0.608396	-2.49168	-0.997994	-1.00598	1.02372	-0.293221	-0.170611	-0.376131	1.1329	8.96813e-05	8.96813e-05	8.96813e-05	8.96813e-05	8.96813e-05	0.0585689	0.0148336	0.00609354	8.96813e-05
Rat	Cat	Liver	H3K4me3	NA	0.695207	-1.17371	-0.0071516	-1.14371	0.619542	-0.551595	0.229751	-0.46924	0.91971	8.96813e-05	8.96813e-05	0.434915	8.96813e-05	8.96813e-05	0.0186923	0.0384577	0.00121272	0.00428952
Rat	Cat	Muscle	H3K4me3	NA	0.786873	-1.221	-0.134501	-1.28721	0.581044	-0.273361	0.25522	-0.36266	0.608361	8.96813e-05	8.96813e-05	0.301082	8.96813e-05	8.96813e-05	0.12245	0.0184918	0.00166889	0.0321215
Rat	Cat	Testis	H3K4me3	NA	0.652061	-1.44802	-0.453327	-0.808907	0.649248	-0.776839	0.0998064	-0.7256	1.62214	8.96813e-05	8.96813e-05	0.000664979	8.96813e-05	8.96813e-05	8.96813e-05	0.0482958	8.96813e-05	8.96813e-05
Rat	Horse	Brain	H3K4me3	NA	0.708153	-2.12867	-0.847997	-1.34903	0.915874	-0.388861	0.0189743	-0.535653	1.20934	8.96813e-05	8.96813e-05	8.96813e-05	8.96813e-05	8.96813e-05	0.0242543	0.391507	8.96813e-05	8.96813e-05
Rat	Horse	Liver	H3K4me3	NA	0.295879	-2.73081	-0.783281	-0.633038	1.27775	0.109804	0.0450338	-0.522227	1.01027	8.96813e-05	8.96813e-05	0.0411671	8.96813e-05	8.96813e-05	0.317004	0.266087	0.0699354	0.0318128
Rat	Horse	Muscle	H3K4me3	NA	0.562201	-2.04646	-0.605641	-1.17966	1.01244	-0.16372	0.0292268	-0.466731	0.962113	8.96813e-05	8.96813e-05	0.0216837	8.96813e-05	8.96813e-05	0.259401	0.370534	0.0190928	0.00166889
Rat	Horse	Testis	H3K4me3	NA	0.127056	-2.54519	-1.85473	-0.258779	1.51467	0.345156	-0.0625101	-0.384066	1.57941	8.96813e-05	8.96813e-05	8.96813e-05	8.96813e-05	8.96813e-05	0.0945764	0.00789771	0.0788347	8.96813e-05
Pig	Dog	Brain	H3K4me3	NA	0.493565	-1.93217	-1.22789	-1.11545	1.39901	-1.03462	-0.202811	-0.424525	1.08787	8.96813e-05	8.96813e-05	8.96813e-05	8.96813e-05	8.96813e-05	0.000175458	8.96813e-05	0.000505368	8.96813e-05
Pig	Dog	Liver	H3K4me3	NA	1.20061	-0.524429	-0.133394	-1.66437	0.298654	-1.33179	-0.215996	-0.084622	0.886574	8.96813e-05	8.96813e-05	0.335783	8.96813e-05	8.96813e-05	0.000744958	0.178051	0.0951201	0.000505368
Pig	Dog	Muscle	H3K4me3	NA	0.601121	-1.7904	-0.565178	-1.26405	1.06395	-0.725097	-0.190812	-0.173358	0.869659	8.96813e-05	8.96813e-05	0.00393328	8.96813e-05	8.96813e-05	0.00491466	0.012816	0.0912972	8.96813e-05
Pig	Dog	Testis	H3K4me3	NA	0.544872	-0.526188	-0.505754	-0.947088	0.545263	-2.36213	-0.207105	-0.119442	1.28766	8.96813e-05	8.96813e-05	0.0333266	8.96813e-05	8.96813e-05	8.96813e-05	0.042121	0.0888351	8.96813e-05
Pig	Cat	Brain	H3K4me3	NA	0.591916	-1.39429	-0.698236	-1.0337	0.971421	-0.606444	-0.0362302	-0.428117	0.715997	8.96813e-05	8.96813e-05	8.96813e-05	8.96813e-05	8.96813e-05	0.000175458	0.246995	8.96813e-05	8.96813e-05
Pig	Cat	Liver	H3K4me3	NA	0.795234	-0.236725	0.499778	-1.46246	0.201577	-1.81295	0.481299	-0.174487	0.877228	8.96813e-05	8.96813e-05	0.0790637	8.96813e-05	8.96813e-05	8.96813e-05	0.00464215	8.96813e-05	0.00299727
Pig	Cat	Muscle	H3K4me3	NA	0.695645	-1.01204	-0.542172	-1.34255	0.759351	-0.970838	0.0339769	-0.351576	0.825298	8.96813e-05	8.96813e-05	0.00754777	8.96813e-05	8.96813e-05	8.96813e-05	0.317004	8.96813e-05	8.96813e-05
Pig	Cat	Testis	H3K4me3	NA	1.04449	-0.212435	0.417676	-1.12508	0.123552	-1.64817	0.21187	-0.0890487	1.05297	8.96813e-05	8.96813e-05	0.0339665	8.96813e-05	8.96813e-05	8.96813e-05	0.0490349	8.96813e-05	8.96813e-05
Pig	Horse	Brain	H3K4me3	NA	0.761309	-1.8519	-0.712687	-1.30359	0.978992	-0.800351	-0.117231	-0.377829	0.778608	8.96813e-05	8.96813e-05	8.96813e-05	8.96813e-05	8.96813e-05	8.96813e-05	0.0199678	8.96813e-05	8.96813e-05
Pig	Horse	Liver	H3K4me3	NA	0.657467	-0.745876	-0.694587	-1.64579	0.662965	-0.407424	0.135095	-0.249772	0.604071	8.96813e-05	8.96813e-05	0.0801092	8.96813e-05	8.96813e-05	0.17266	0.142291	0.0194084	0.0241464
Pig	Horse	Muscle	H3K4me3	NA	0.461055	-1.35755	-0.917208	-1.17756	1.14801	-0.154461	0.0165466	-0.437758	0.683798	8.96813e-05	8.96813e-05	8.96813e-05	8.96813e-05	8.96813e-05	0.259459	0.374964	0.000664979	8.96813e-05
Pig	Horse	Testis	H3K4me3	NA	0.649503	-1.12964	-1.22193	-1.035	0.673499	-0.14393	-0.125937	-0.0301078	0.732264	8.96813e-05	8.96813e-05	0.000175458	8.96813e-05	8.96813e-05	0.283691	0.0598849	0.352705	8.96813e-05
Dog	Cat	Brain	H3K4me3	NA	0.975118	-0.833652	-0.438359	-1.45516	0.59599	-1.05661	0.129205	-0.448751	0.741723	8.96813e-05	8.96813e-05	0.0275248	8.96813e-05	8.96813e-05	8.96813e-05	0.0873491	8.96813e-05	8.96813e-05
Dog	Cat	Liver	H3K4me3	NA	0.807362	-0.6932	-0.063011	-1.07634	0.449368	-1.04293	0.318615	-0.498464	0.934254	8.96813e-05	8.96813e-05	0.37363	8.96813e-05	8.96813e-05	8.96813e-05	0.00159085	8.96813e-05	8.96813e-05
Dog	Cat	Muscle	H3K4me3	NA	1.02418	-1.16475	0.0137527	-1.31276	0.542848	-1.02849	0.131814	-0.364008	0.708697	8.96813e-05	8.96813e-05	0.431215	8.96813e-05	8.96813e-05	8.96813e-05	0.105394	8.96813e-05	8.96813e-05
Dog	Cat	Testis	H3K4me3	NA	0.919258	-0.177499	0.169798	-0.36923	0.0972127	-1.51826	-0.124498	-0.124182	1.27396	8.96813e-05	8.96813e-05	0.21144	8.96813e-05	8.96813e-05	8.96813e-05	0.180468	8.96813e-05	8.96813e-05
Dog	Horse	Brain	H3K4me3	NA	1.28437	-1.52782	-0.182491	-1.83083	0.57639	-1.30591	-0.0382137	-0.34261	0.921187	8.96813e-05	8.96813e-05	0.199946	8.96813e-05	8.96813e-05	8.96813e-05	0.355021	8.96813e-05	8.96813e-05
Dog	Horse	Liver	H3K4me3	NA	0.31928	-1.86111	-0.774696	-0.635359	1.19778	-0.00530891	0.0215832	-0.414735	0.552098	8.96813e-05	8.96813e-05	0.0142825	8.96813e-05	8.96813e-05	0.427053	0.342917	0.0289142	0.0179658
Dog	Horse	Muscle	H3K4me3	NA	0.660129	-1.79867	-0.251539	-1.3079	0.912699	-0.885667	0.211706	-0.633597	0.699826	8.96813e-05	8.96813e-05	0.20784	8.96813e-05	8.96813e-05	0.00248515	0.00491466	8.96813e-05	0.000423757
Dog	Horse	Testis	H3K4me3	NA	0.561316	-1.39808	-0.623504	-0.573473	0.644143	-0.862563	-0.0156899	-0.272993	0.974657	8.96813e-05	8.96813e-05	0.0389627	8.96813e-05	8.96813e-05	0.00144146	0.394682	0.00983405	8.96813e-05
Cat	Horse	Brain	H3K4me3	NA	0.929921	-1.65039	-0.75005	-1.2371	0.763437	-1.2985	-0.294992	-0.141734	0.874461	8.96813e-05	8.96813e-05	8.96813e-05	8.96813e-05	8.96813e-05	8.96813e-05	8.96813e-05	0.00853238	8.96813e-05
Cat	Horse	Liver	H3K4me3	NA	0.227544	-1.58697	-1.32999	-0.348571	1.15708	-0.130263	-0.152364	0.0591399	1.07391	8.96813e-05	8.96813e-05	8.96813e-05	8.96813e-05	8.96813e-05	0.319343	0.000505368	0.357488	8.96813e-05
Cat	Horse	Muscle	H3K4me3	NA	0.435137	-1.66572	-0.960276	-0.872367	1.18277	-0.594833	-0.1361	-0.174347	0.88242	8.96813e-05	8.96813e-05	8.96813e-05	8.96813e-05	8.96813e-05	0.0199066	0.00602761	0.0856081	8.96813e-05
Cat	Horse	Testis	H3K4me3	NA	0.112599	-1.0028	-1.82591	-0.156551	0.993248	-0.0268475	-0.0966935	0.146709	1.22471	8.96813e-05	8.96813e-05	8.96813e-05	8.96813e-05	8.96813e-05	0.431136	8.96813e-05	0.116427	8.96813e-05
Rhesus	Marmoset	Brain	H3K27ac	NA	0.150896	-0.0204858	-0.0941199	-0.0614015	0.283005	-0.262948	-0.193544	-0.327718	0.344236	8.96813e-05	0.281648	0.00196302	0.151963	8.96813e-05	8.96813e-05	0.000744958	8.96813e-05	8.96813e-05
Rhesus	Marmoset	Liver	H3K27ac	NA	0.117885	-0.0500744	-0.0444922	-0.20127	0.146208	-0.0596829	0.049265	-0.13516	0.148147	0.00983405	0.0944248	0.212365	0.00113602	8.96813e-05	0.184829	0.267806	0.0113307	0.0272201
Rhesus	Marmoset	Muscle	H3K27ac	NA	0.0758022	0.0483058	-0.133067	-0.0789582	0.187815	-0.00469706	-0.0366048	-0.375365	0.204625	0.00464215	0.201516	0.000259463	0.0213747	0.00320836	0.448992	0.208113	0.000175458	8.96813e-05
Rhesus	Marmoset	Testis	H3K27ac	NA	0.277615	-0.243621	-0.213433	-0.199057	0.293396	-0.11194	-0.22705	-0.0392003	0.328053	8.96813e-05	8.96813e-05	0.000175458	8.96813e-05	8.96813e-05	0.0539469	8.96813e-05	0.258958	8.96813e-05
Rhesus	Mouse	Brain	H3K27ac	NA	0.50103	-0.519483	-0.00760774	-0.768741	0.487105	-0.253111	-0.393556	-0.295376	0.673241	8.96813e-05	8.96813e-05	0.432365	8.96813e-05	8.96813e-05	0.000175458	0.00450381	0.00589281	8.96813e-05
Rhesus	Mouse	Liver	H3K27ac	NA	0.264007	-0.297938	-0.149709	-0.364442	0.328394	-0.0385714	0.108325	-0.486979	0.646604	8.96813e-05	8.96813e-05	0.131437	8.96813e-05	8.96813e-05	0.366308	0.228578	0.00706287	0.0115785
Rhesus	Mouse	Muscle	H3K27ac	NA	0.274341	-0.412273	0.126893	-0.299422	0.358043	-0.25926	-0.0850618	-0.336891	0.441546	8.96813e-05	8.96813e-05	0.0194699	8.96813e-05	8.96813e-05	0.000259463	0.277106	0.0105808	0.00144146
Rhesus	Mouse	Testis	H3K27ac	NA	0.481647	-0.573354	-0.14686	-0.579081	0.397786	-0.0808673	-0.312689	-0.0119039	0.650184	8.96813e-05	8.96813e-05	0.103892	8.96813e-05	8.96813e-05	0.230796	0.0150909	0.431476	0.00121272
Rhesus	Rat	Brain	H3K27ac	NA	0.621039	-0.598584	0.21429	-0.522181	0.334674	-0.359826	-0.160636	-0.483215	0.703269	8.96813e-05	8.96813e-05	0.000175458	8.96813e-05	8.96813e-05	8.96813e-05	0.118401	8.96813e-05	8.96813e-05
Rhesus	Rat	Liver	H3K27ac	NA	0.484843	-0.498083	0.132492	-0.278162	0.208423	-0.183938	-0.120758	-0.239167	0.661601	8.96813e-05	8.96813e-05	0.114528	8.96813e-05	8.96813e-05	0.00113602	0.231469	0.0240292	0.000744958
Rhesus	Rat	Muscle	H3K27ac	NA	0.311771	-0.45302	0.0750057	-0.204057	0.258465	-0.135061	0.0451442	-0.663539	0.503292	8.96813e-05	8.96813e-05	0.106137	8.96813e-05	8.96813e-05	0.000175458	0.342974	8.96813e-05	8.96813e-05
Rhesus	Rat	Testis	H3K27ac	NA	0.771271	-0.703459	0.224338	-0.590605	0.28165	-0.313813	-0.0177332	-0.315586	0.788074	8.96813e-05	8.96813e-05	0.00989782	8.96813e-05	8.96813e-05	8.96813e-05	0.433625	0.000175458	8.96813e-05
Rhesus	Pig	Brain	H3K27ac	NA	0.790853	-0.519677	0.149849	-0.322035	0.167121	-0.166522	0.142167	-0.362827	0.454842	8.96813e-05	8.96813e-05	0.00727235	8.96813e-05	8.96813e-05	8.96813e-05	0.0434948	8.96813e-05	8.96813e-05
Rhesus	Pig	Liver	H3K27ac	NA	0.414374	-0.253424	-0.288666	-0.13557	0.117918	-0.0646693	0.114749	-0.444125	0.540435	8.96813e-05	8.96813e-05	0.00706287	8.96813e-05	8.96813e-05	0.0175703	0.0866359	8.96813e-05	8.96813e-05
Rhesus	Pig	Muscle	H3K27ac	NA	0.280141	-0.373408	-0.236681	-0.0862933	0.145261	0.0111644	0.0375942	-0.375777	0.179855	8.96813e-05	8.96813e-05	0.000341948	8.96813e-05	8.96813e-05	0.296436	0.236714	8.96813e-05	0.00407239
Rhesus	Pig	Testis	H3K27ac	NA	0.559139	-0.354131	-0.150147	-0.22598	0.141874	-0.097346	0.167817	-0.382915	0.519718	8.96813e-05	8.96813e-05	0.061559	8.96813e-05	8.96813e-05	0.000664979	0.0157942	8.96813e-05	8.96813e-05
Rhesus	Dog	Brain	H3K27ac	NA	0.534189	-0.415215	-0.0804246	-0.268795	0.219467	-0.124027	-0.203492	-0.372404	0.548002	8.96813e-05	8.96813e-05	0.0809021	8.96813e-05	8.96813e-05	8.96813e-05	0.00989782	8.96813e-05	8.96813e-05
Rhesus	Dog	Liver	H3K27ac	NA	0.281043	-0.239958	-0.0490604	-0.135262	0.126845	-0.0666153	0.0180219	-0.246553	0.388259	8.96813e-05	8.96813e-05	0.300171	8.96813e-05	8.96813e-05	0.0574595	0.41693	0.00378846	0.00136818
Rhesus	Dog	Muscle	H3K27ac	NA	0.19344	-0.360182	-0.0672999	-0.113061	0.204601	-0.00953282	0.090701	-0.47616	0.178551	8.96813e-05	8.96813e-05	0.136577	8.96813e-05	8.96813e-05	0.366775	0.0774983	8.96813e-05	0.0231143
Rhesus	Dog	Testis	H3K27ac	NA	0.398173	-0.459213	0.0123349	-0.233407	0.225526	-0.132883	0.0438758	-0.346166	0.467487	8.96813e-05	8.96813e-05	0.421934	8.96813e-05	8.96813e-05	0.00105826	0.302292	8.96813e-05	8.96813e-05
Rhesus	Cat	Brain	H3K27ac	NA	0.494273	-0.533107	0.0297283	-0.147868	0.151923	-0.0844575	0.132168	-0.502195	0.391972	8.96813e-05	8.96813e-05	0.317004	8.96813e-05	8.96813e-05	8.96813e-05	0.0259546	8.96813e-05	8.96813e-05
Rhesus	Cat	Liver	H3K27ac	NA	0.366576	-0.348666	0.0886564	-0.0870445	0.0772448	-0.0630248	0.137001	-0.262885	0.33552	8.96813e-05	8.96813e-05	0.207095	8.96813e-05	8.96813e-05	0.00255945	0.0583987	8.96813e-05	0.00174212
Rhesus	Cat	Muscle	H3K27ac	NA	0.174928	-0.434189	-0.081997	-0.0389731	0.125984	-0.0228077	0.0346582	-0.544824	0.240521	8.96813e-05	8.96813e-05	0.135537	8.96813e-05	8.96813e-05	0.0802116	0.238596	8.96813e-05	0.000823502
Rhesus	Cat	Testis	H3K27ac	NA	0.479886	-0.438214	0.00655872	-0.13911	0.129123	-0.130137	0.168565	-0.493213	0.625674	8.96813e-05	8.96813e-05	0.45178	8.96813e-05	8.96813e-05	8.96813e-05	0.00867346	8.96813e-05	8.96813e-05
Rhesus	Horse	Brain	H3K27ac	NA	0.533124	-0.492251	-0.126311	-0.205749	0.204255	-0.114127	0.0359493	-0.436883	0.453363	8.96813e-05	8.96813e-05	0.026329	8.96813e-05	8.96813e-05	8.96813e-05	0.263982	8.96813e-05	8.96813e-05
Rhesus	Horse	Liver	H3K27ac	NA	0.411964	-0.242998	-0.0969048	-0.14575	0.0843448	-0.0258788	0.107557	-0.167278	0.216657	8.96813e-05	8.96813e-05	0.15967	8.96813e-05	8.96813e-05	0.179262	0.0960247	0.000980009	0.0112016
Rhesus	Horse	Muscle	H3K27ac	NA	0.272295	-0.468062	-0.0929748	-0.10519	0.175869	-0.0146533	0.102045	-0.447214	0.169925	8.96813e-05	8.96813e-05	0.0691641	8.96813e-05	8.96813e-05	0.223161	0.0190928	8.96813e-05	0.00335247
Rhesus	Horse	Testis	H3K27ac	NA	0.496252	-0.512593	-0.0393115	-0.184789	0.178808	-0.133958	0.0597386	-0.348421	0.482324	8.96813e-05	8.96813e-05	0.325689	8.96813e-05	8.96813e-05	8.96813e-05	0.174695	8.96813e-05	8.96813e-05
Marmoset	Mouse	Brain	H3K27ac	NA	0.545862	-0.713222	-0.10358	-0.614591	0.468194	-0.108282	-0.590428	-0.152896	0.668057	8.96813e-05	8.96813e-05	0.0627858	8.96813e-05	8.96813e-05	0.0456377	8.96813e-05	0.131183	8.96813e-05
Marmoset	Mouse	Liver	H3K27ac	NA	0.268033	-0.670272	-0.0644241	-0.229795	0.39047	-0.0751372	-0.234421	0.0148659	0.619728	8.96813e-05	8.96813e-05	0.300527	8.96813e-05	8.96813e-05	0.246796	0.0575666	0.422601	0.0202196
Marmoset	Mouse	Muscle	H3K27ac	NA	0.356472	-0.287956	0.114199	-0.282587	0.203619	-0.199168	-0.468564	-0.0329461	0.421212	8.96813e-05	8.96813e-05	0.0801152	0.000175458	8.96813e-05	0.00335247	0.0243618	0.370344	0.0115785
Marmoset	Mouse	Testis	H3K27ac	NA	0.631088	-0.763881	-0.0655418	-0.898035	0.510735	-0.364315	-0.308573	-0.282202	1.06805	8.96813e-05	8.96813e-05	0.288573	8.96813e-05	8.96813e-05	0.00159085	0.0334216	0.0168261	8.96813e-05
Marmoset	Rat	Brain	H3K27ac	NA	0.687147	-0.732034	0.0864689	-0.44988	0.315053	-0.222638	-0.283945	-0.427351	0.682851	8.96813e-05	8.96813e-05	0.0887426	8.96813e-05	8.96813e-05	8.96813e-05	0.0164347	8.96813e-05	8.96813e-05
Marmoset	Rat	Liver	H3K27ac	NA	0.376675	-0.695933	0.20222	-0.182626	0.240222	-0.186701	-0.0720103	-0.272695	0.564057	8.96813e-05	8.96813e-05	0.0282876	8.96813e-05	8.96813e-05	0.000259463	0.290703	0.0330447	0.00203793
Marmoset	Rat	Muscle	H3K27ac	NA	0.500014	-0.529012	0.168833	-0.212834	0.218619	-0.230214	-0.41137	-0.461914	0.775296	8.96813e-05	8.96813e-05	0.0140178	8.96813e-05	8.96813e-05	8.96813e-05	0.0115259	0.000175458	8.96813e-05
Marmoset	Rat	Testis	H3K27ac	NA	0.939634	-0.788955	0.37991	-0.820891	0.296213	-0.489173	0.296339	-0.469973	0.962174	8.96813e-05	8.96813e-05	0.000664979	8.96813e-05	8.96813e-05	8.96813e-05	0.0192777	8.96813e-05	8.96813e-05
Marmoset	Pig	Brain	H3K27ac	NA	0.604918	-0.391699	0.0249912	-0.185768	0.137489	-0.146642	0.123819	-0.496324	0.603743	8.96813e-05	8.96813e-05	0.356072	8.96813e-05	8.96813e-05	8.96813e-05	0.0581427	8.96813e-05	8.96813e-05
Marmoset	Pig	Liver	H3K27ac	NA	0.293062	-0.258114	-0.235673	-0.0783954	0.087455	-0.00384762	0.0851695	-0.330115	0.278797	8.96813e-05	0.000823502	0.0164347	8.96813e-05	8.96813e-05	0.427023	0.126985	0.000259463	0.00547588
Marmoset	Pig	Muscle	H3K27ac	NA	0.201903	-0.212557	-0.0158322	-0.0351257	0.0602196	-0.0345121	-0.0389952	-0.151163	0.206448	0.002186	0.0027051	0.415214	0.026329	0.000341948	0.0506847	0.319353	0.032671	0.00872085
Marmoset	Pig	Testis	H3K27ac	NA	0.638223	-0.502557	0.231087	-0.247786	0.151464	-0.222929	0.285325	-0.445602	0.664676	8.96813e-05	8.96813e-05	0.0168261	8.96813e-05	8.96813e-05	8.96813e-05	0.000505368	8.96813e-05	8.96813e-05
Marmoset	Dog	Brain	H3K27ac	NA	0.469629	-0.405543	-0.125949	-0.182848	0.177158	-0.0852916	-0.0779632	-0.362778	0.485329	8.96813e-05	8.96813e-05	0.0306288	8.96813e-05	8.96813e-05	0.000586254	0.165581	8.96813e-05	8.96813e-05
Marmoset	Dog	Liver	H3K27ac	NA	0.197926	-0.238739	-0.108497	-0.076886	0.0898766	0.013044	0.0178911	-0.111982	0.125968	8.96813e-05	0.000901248	0.145053	8.96813e-05	0.000175458	0.357488	0.399453	0.160325	0.183455
Marmoset	Dog	Muscle	H3K27ac	NA	0.283033	-0.287979	-0.0749242	-0.111286	0.132369	-0.041292	0.0191116	-0.304934	0.306138	8.96813e-05	8.96813e-05	0.180009	8.96813e-05	8.96813e-05	0.0935716	0.400443	0.000586254	0.000980009
Marmoset	Dog	Testis	H3K27ac	NA	0.565896	-0.484552	-0.0989491	-0.393028	0.240434	-0.144939	0.265524	-0.524453	0.650754	8.96813e-05	8.96813e-05	0.192185	8.96813e-05	8.96813e-05	0.00277875	0.00255945	8.96813e-05	8.96813e-05
Marmoset	Cat	Brain	H3K27ac	NA	0.552786	-0.589021	-0.154514	-0.105043	0.133967	-0.0753336	-0.0146479	-0.552774	0.5474	8.96813e-05	8.96813e-05	0.0266556	8.96813e-05	8.96813e-05	8.96813e-05	0.414296	8.96813e-05	8.96813e-05
Marmoset	Cat	Liver	H3K27ac	NA	0.181624	-0.202014	-0.0142563	-0.0422215	0.0594355	-0.0326006	0.137555	-0.366686	0.281019	0.00320836	0.00285098	0.427083	0.000259463	8.96813e-05	0.0413983	0.0337273	8.96813e-05	0.00443062
Marmoset	Cat	Muscle	H3K27ac	NA	0.257875	-0.31855	-0.0887638	-0.0485402	0.0773871	-0.0231326	0.0736388	-0.37157	0.255036	8.96813e-05	0.000175458	0.185169	8.96813e-05	8.96813e-05	0.0887426	0.152619	8.96813e-05	0.0027051
Marmoset	Cat	Testis	H3K27ac	NA	0.718095	-0.558165	0.0269673	-0.218705	0.125875	-0.114661	0.343773	-0.464554	0.575503	8.96813e-05	8.96813e-05	0.396296	8.96813e-05	8.96813e-05	8.96813e-05	8.96813e-05	8.96813e-05	8.96813e-05
Marmoset	Horse	Brain	H3K27ac	NA	0.460317	-0.561323	-0.072865	-0.115058	0.162819	-0.12017	-0.0239014	-0.406121	0.522593	8.96813e-05	8.96813e-05	0.177936	8.96813e-05	8.96813e-05	8.96813e-05	0.329978	8.96813e-05	8.96813e-05
Marmoset	Horse	Liver	H3K27ac	NA	0.346593	-0.355049	-0.0480626	-0.0795875	0.0969695	-0.0608465	-0.028497	-0.222743	0.366948	8.96813e-05	8.96813e-05	0.298988	8.96813e-05	8.96813e-05	0.00582641	0.34409	0.000823502	8.96813e-05
Marmoset	Horse	Muscle	H3K27ac	NA	0.322864	-0.408504	0.111388	-0.0813277	0.112063	-0.0853318	0.033508	-0.292703	0.316992	8.96813e-05	8.96813e-05	0.0788	8.96813e-05	8.96813e-05	8.96813e-05	0.334929	8.96813e-05	8.96813e-05
Marmoset	Horse	Testis	H3K27ac	NA	0.775187	-0.715915	0.00546737	-0.283043	0.187196	-0.192175	0.137757	-0.403921	0.657273	8.96813e-05	8.96813e-05	0.453787	8.96813e-05	8.96813e-05	8.96813e-05	0.0406585	8.96813e-05	8.96813e-05
Mouse	Rat	Brain	H3K27ac	NA	0.335069	-0.250959	0.0167923	-0.214729	0.225844	-0.153831	0.093714	-0.431899	0.317532	8.96813e-05	8.96813e-05	0.386436	8.96813e-05	8.96813e-05	8.96813e-05	0.153283	8.96813e-05	8.96813e-05
Mouse	Rat	Liver	H3K27ac	NA	0.224965	-0.0900127	-0.0773192	-0.160279	0.089716	-0.0473612	0.150372	-0.19812	0.243393	0.0137579	0.0800126	0.270231	0.00263585	0.00105826	0.216581	0.129984	0.00872085	0.0444713
Mouse	Rat	Muscle	H3K27ac	NA	0.310266	-0.290004	-0.120113	-0.185628	0.217451	-0.0283742	0.0260047	-0.368007	0.228301	8.96813e-05	0.000175458	0.0426773	8.96813e-05	8.96813e-05	0.21909	0.372398	8.96813e-05	0.00144146
Mouse	Rat	Testis	H3K27ac	NA	0.601848	-0.404537	0.0100867	-0.495756	0.276899	-0.317144	0.166342	-0.417101	0.590213	8.96813e-05	8.96813e-05	0.441458	8.96813e-05	8.96813e-05	8.96813e-05	0.0434457	8.96813e-05	8.96813e-05
Mouse	Pig	Brain	H3K27ac	NA	0.844758	-0.552784	0.0436022	-0.398976	0.161496	-0.094694	0.381664	-0.54093	0.572793	8.96813e-05	8.96813e-05	0.301152	8.96813e-05	8.96813e-05	0.000259463	0.00181725	8.96813e-05	8.96813e-05
Mouse	Pig	Liver	H3K27ac	NA	0.504029	-0.387686	-0.0434901	-0.17344	0.0859899	0.0237475	0.111815	-0.0319706	-0.134305	8.96813e-05	8.96813e-05	0.380632	8.96813e-05	8.96813e-05	0.301561	0.242676	0.364022	0.300187
Mouse	Pig	Muscle	H3K27ac	NA	0.470697	-0.86326	-0.458824	-0.180746	0.196741	0.10101	0.11206	-0.286905	0.0684229	8.96813e-05	8.96813e-05	8.96813e-05	8.96813e-05	8.96813e-05	0.000505368	0.125545	0.0477669	0.331003
Mouse	Pig	Testis	H3K27ac	NA	0.820948	-0.620433	-0.0474686	-0.465632	0.185413	-0.0558433	0.469877	-0.459205	0.493084	8.96813e-05	8.96813e-05	0.360159	8.96813e-05	8.96813e-05	0.121551	8.96813e-05	8.96813e-05	0.00872085
Mouse	Dog	Brain	H3K27ac	NA	0.689839	-0.831878	-0.0619638	-0.400249	0.267511	-0.059891	0.254225	-0.693594	0.529943	8.96813e-05	8.96813e-05	0.242074	8.96813e-05	8.96813e-05	0.045315	0.0157942	8.96813e-05	0.000259463
Mouse	Dog	Liver	H3K27ac	NA	0.358437	-0.31915	0.0150035	-0.190885	0.136573	-0.0704546	0.252397	-0.424233	0.521628	8.96813e-05	8.96813e-05	0.432782	8.96813e-05	8.96813e-05	0.150581	0.0769261	0.0056145	0.039145
Mouse	Dog	Muscle	H3K27ac	NA	0.362851	-0.438229	-0.613478	-0.206551	0.215196	0.153083	0.0870191	-0.680894	0.416317	8.96813e-05	8.96813e-05	8.96813e-05	8.96813e-05	8.96813e-05	0.000175458	0.190312	0.000664979	0.0115785
Mouse	Dog	Testis	H3K27ac	NA	0.595147	-0.690928	-0.281931	-0.458071	0.292803	0.0215367	0.3044	-0.616852	0.618566	8.96813e-05	8.96813e-05	0.0270959	8.96813e-05	8.96813e-05	0.364543	0.00872085	8.96813e-05	0.00485038
Mouse	Cat	Brain	H3K27ac	NA	0.690137	-0.719038	-0.306315	-0.211583	0.166568	-0.025381	0.12298	-0.714889	0.625353	8.96813e-05	8.96813e-05	0.00136818	8.96813e-05	8.96813e-05	0.144568	0.122292	8.96813e-05	8.96813e-05
Mouse	Cat	Liver	H3K27ac	NA	0.486143	-0.373909	0.159974	-0.137953	0.0784672	-0.06284	0.244807	-0.247826	0.340894	8.96813e-05	8.96813e-05	0.165818	8.96813e-05	8.96813e-05	0.0544207	0.0789319	0.013094	0.0929271
Mouse	Cat	Muscle	H3K27ac	NA	0.269934	-0.42604	-0.304798	-0.0854314	0.130091	0.034605	0.136566	-0.621576	0.256368	8.96813e-05	8.96813e-05	0.00491466	8.96813e-05	8.96813e-05	0.112381	0.0464295	0.000175458	0.0572245
Mouse	Cat	Testis	H3K27ac	NA	0.724496	-0.661051	-0.0989468	-0.281988	0.155096	-0.0575282	0.367129	-0.504027	0.612977	8.96813e-05	8.96813e-05	0.259042	8.96813e-05	8.96813e-05	0.0783477	0.00113602	8.96813e-05	0.00105826
Mouse	Horse	Brain	H3K27ac	NA	0.581964	-0.72216	-0.223891	-0.22447	0.189813	-0.0168609	0.00131806	-0.299039	0.460516	8.96813e-05	8.96813e-05	0.0163083	8.96813e-05	8.96813e-05	0.302168	0.473902	0.00144146	0.000175458
Mouse	Horse	Liver	H3K27ac	NA	0.481933	-0.291344	-0.0288978	-0.212967	0.0997411	-0.0441984	0.17693	-0.227322	0.459648	8.96813e-05	8.96813e-05	0.406744	8.96813e-05	8.96813e-05	0.206094	0.160506	0.0179035	0.0389115
Mouse	Horse	Muscle	H3K27ac	NA	0.368818	-0.515345	-0.303795	-0.158116	0.188193	0.0349762	0.0723486	-0.600559	0.433338	8.96813e-05	8.96813e-05	0.000423757	8.96813e-05	8.96813e-05	0.153527	0.227136	0.000259463	0.00225909
Mouse	Horse	Testis	H3K27ac	NA	0.773996	-0.971152	-0.12308	-0.411821	0.249994	-0.0570872	0.378053	-0.601803	0.558367	8.96813e-05	8.96813e-05	0.216812	8.96813e-05	8.96813e-05	0.132304	0.000259463	8.96813e-05	0.00233289
Rat	Pig	Brain	H3K27ac	NA	0.530374	-0.40489	-0.138415	-0.36018	0.212781	-0.0328353	-0.0124002	-0.367809	0.507176	8.96813e-05	8.96813e-05	0.00371746	8.96813e-05	8.96813e-05	0.110615	0.428483	8.96813e-05	8.96813e-05
Rat	Pig	Liver	H3K27ac	NA	0.347087	-0.426105	-0.110424	-0.241367	0.205723	0.0365728	0.0400456	-0.132634	0.149904	8.96813e-05	8.96813e-05	0.0808682	8.96813e-05	8.96813e-05	0.201785	0.335789	0.127601	0.18179
Rat	Pig	Muscle	H3K27ac	NA	0.357884	-0.567638	-0.240958	-0.241311	0.238248	0.114578	0.0194475	-0.0392181	0.00416728	8.96813e-05	8.96813e-05	8.96813e-05	8.96813e-05	8.96813e-05	8.96813e-05	0.394682	0.370192	0.46092
Rat	Pig	Testis	H3K27ac	NA	0.512549	-0.560006	-0.202734	-0.435748	0.29422	0.013369	-0.025061	-0.240653	0.48914	8.96813e-05	8.96813e-05	0.00181725	8.96813e-05	8.96813e-05	0.376607	0.381439	0.002186	8.96813e-05
Rat	Dog	Brain	H3K27ac	NA	0.455154	-0.575694	-0.273981	-0.406591	0.36206	0.0405546	-0.137598	-0.434323	0.562811	8.96813e-05	8.96813e-05	8.96813e-05	8.96813e-05	8.96813e-05	0.128456	0.0412828	8.96813e-05	8.96813e-05
Rat	Dog	Liver	H3K27ac	NA	0.245187	-0.350774	-0.0518345	-0.201996	0.210114	0.0231763	-0.20068	0.169973	0.104248	8.96813e-05	8.96813e-05	0.240827	8.96813e-05	8.96813e-05	0.34621	0.0352885	0.0768906	0.274989
Rat	Dog	Muscle	H3K27ac	NA	0.350251	-0.567053	-0.272157	-0.340067	0.358794	0.132562	-0.148721	-0.0961919	0.319443	8.96813e-05	8.96813e-05	8.96813e-05	8.96813e-05	8.96813e-05	0.00121272	0.048008	0.247139	0.00485038
Rat	Dog	Testis	H3K27ac	NA	0.294902	-0.519575	-0.146224	-0.341654	0.418337	-0.0361586	0.00290796	-0.409022	0.589669	8.96813e-05	8.96813e-05	0.0211088	8.96813e-05	8.96813e-05	0.288119	0.461432	0.000259463	8.96813e-05
Rat	Cat	Brain	H3K27ac	NA	0.416192	-0.497202	-0.295072	-0.209108	0.21174	0.0339148	-0.0277709	-0.382027	0.404702	8.96813e-05	8.96813e-05	8.96813e-05	8.96813e-05	8.96813e-05	0.0861384	0.336324	8.96813e-05	8.96813e-05
Rat	Cat	Liver	H3K27ac	NA	0.318695	-0.403501	0.0368608	-0.171027	0.163584	-0.0499746	0.0965199	-0.223334	0.238402	8.96813e-05	8.96813e-05	0.318681	8.96813e-05	8.96813e-05	0.0940926	0.14707	0.0112016	0.0583987
Rat	Cat	Muscle	H3K27ac	NA	0.194919	-0.365596	-0.0887877	-0.0960524	0.18899	-0.0209314	0.035331	-0.583838	0.366512	8.96813e-05	8.96813e-05	0.0874424	8.96813e-05	8.96813e-05	0.230946	0.305484	8.96813e-05	0.000423757
Rat	Cat	Testis	H3K27ac	NA	0.511863	-0.77471	-0.248135	-0.323247	0.289012	0.0130813	0.116444	-0.39665	0.451446	8.96813e-05	8.96813e-05	0.00196302	8.96813e-05	8.96813e-05	0.363711	0.0468962	8.96813e-05	0.000259463
Rat	Horse	Brain	H3K27ac	NA	0.391347	-0.542815	-0.30268	-0.256274	0.29181	0.015359	-0.0895779	-0.387211	0.554301	8.96813e-05	8.96813e-05	8.96813e-05	8.96813e-05	8.96813e-05	0.327028	0.0815916	8.96813e-05	8.96813e-05
Rat	Horse	Liver	H3K27ac	NA	0.381148	-0.417151	-0.0592321	-0.297036	0.216051	0.01332	0.0644905	-0.127394	0.132821	8.96813e-05	8.96813e-05	0.218543	8.96813e-05	8.96813e-05	0.372653	0.262395	0.105479	0.204751
Rat	Horse	Muscle	H3K27ac	NA	0.342587	-0.476572	-0.188399	-0.259247	0.285142	0.0375848	0.0150166	-0.501525	0.373296	8.96813e-05	8.96813e-05	0.000341948	8.96813e-05	8.96813e-05	0.131751	0.414262	8.96813e-05	8.96813e-05
Rat	Horse	Testis	H3K27ac	NA	0.500179	-0.9265	-0.341972	-0.460564	0.422926	0.105761	0.143093	-0.433076	0.334983	8.96813e-05	8.96813e-05	8.96813e-05	8.96813e-05	8.96813e-05	0.0132904	0.0138229	8.96813e-05	0.00872085
Pig	Dog	Brain	H3K27ac	NA	0.219227	-0.33556	-0.141881	-0.265574	0.415415	0.00777662	-0.247121	-0.0636499	0.345985	8.96813e-05	8.96813e-05	8.96813e-05	8.96813e-05	8.96813e-05	0.405521	8.96813e-05	0.184829	8.96813e-05
Pig	Dog	Liver	H3K27ac	NA	0.116568	-0.105574	-0.0596217	-0.14844	0.188567	-0.0731726	-0.142984	-0.0626313	0.320717	8.96813e-05	8.96813e-05	0.0785078	0.000175458	8.96813e-05	0.13451	0.0157367	0.195179	0.000341948
Pig	Dog	Muscle	H3K27ac	NA	0.179637	-0.15566	-0.0619164	-0.253867	0.23882	-0.014563	-0.176235	-0.0403987	0.219646	8.96813e-05	8.96813e-05	0.0228006	8.96813e-05	8.96813e-05	0.377171	0.00693148	0.286379	0.000901248
Pig	Dog	Testis	H3K27ac	NA	0.115366	-0.159384	-0.0457688	-0.197256	0.320439	-0.115327	-0.0462501	-0.213735	0.336633	8.96813e-05	8.96813e-05	0.104552	8.96813e-05	8.96813e-05	0.0243618	0.193304	0.00189288	8.96813e-05
Pig	Cat	Brain	H3K27ac	NA	0.231589	-0.395104	-0.156529	-0.125182	0.290061	-0.0368956	-0.124198	-0.218448	0.290362	8.96813e-05	8.96813e-05	8.96813e-05	8.96813e-05	8.96813e-05	0.0507951	8.96813e-05	8.96813e-05	8.96813e-05
Pig	Cat	Liver	H3K27ac	NA	0.148353	-0.204738	0.0931296	-0.10313	0.152776	-0.136511	-0.00277767	-0.105543	0.171036	8.96813e-05	8.96813e-05	0.0241464	8.96813e-05	8.96813e-05	8.96813e-05	0.469388	0.0167763	0.004575
Pig	Cat	Muscle	H3K27ac	NA	0.155378	-0.155138	-0.062264	-0.119228	0.181211	-0.0634942	0.00670824	-0.249541	0.235232	8.96813e-05	8.96813e-05	0.0757435	8.96813e-05	8.96813e-05	0.0244202	0.432838	8.96813e-05	8.96813e-05
Pig	Cat	Testis	H3K27ac	NA	0.24132	-0.283419	-0.135864	-0.110838	0.179617	-0.10514	-0.169535	-0.0578758	0.397687	8.96813e-05	8.96813e-05	0.00307146	8.96813e-05	8.96813e-05	0.00144146	8.96813e-05	0.107742	8.96813e-05
Pig	Horse	Brain	H3K27ac	NA	0.246198	-0.396016	-0.224141	-0.233245	0.428595	0.0119872	-0.151477	-0.270794	0.363339	8.96813e-05	8.96813e-05	8.96813e-05	8.96813e-05	8.96813e-05	0.337341	8.96813e-05	8.96813e-05	8.96813e-05
Pig	Horse	Liver	H3K27ac	NA	0.23758	-0.188371	-0.0467691	-0.218841	0.202138	-0.105569	-0.163936	-0.0838563	0.320233	8.96813e-05	8.96813e-05	0.126985	8.96813e-05	8.96813e-05	0.00693148	0.00414428	0.0473964	8.96813e-05
Pig	Horse	Muscle	H3K27ac	NA	0.262752	-0.217204	-0.0386522	-0.312557	0.255998	-0.064273	-0.0738488	-0.135046	0.208533	8.96813e-05	8.96813e-05	0.12245	8.96813e-05	8.96813e-05	0.0313705	0.11675	0.00526707	8.96813e-05
Pig	Horse	Testis	H3K27ac	NA	0.304394	-0.43851	-0.205593	-0.28525	0.337857	0.00885845	-0.169291	-0.0135346	0.334976	8.96813e-05	8.96813e-05	8.96813e-05	8.96813e-05	8.96813e-05	0.404523	8.96813e-05	0.40093	8.96813e-05
Dog	Cat	Brain	H3K27ac	NA	0.26816	-0.26765	-0.0816777	-0.089247	0.169415	-0.0698601	-0.0965835	-0.23612	0.25196	8.96813e-05	8.96813e-05	0.0200288	8.96813e-05	8.96813e-05	8.96813e-05	0.0153352	8.96813e-05	8.96813e-05
Dog	Cat	Liver	H3K27ac	NA	0.125164	-0.110547	0.010628	-0.0343719	0.0772331	-0.0958074	-0.050042	-0.158102	0.294012	0.00533902	0.00400209	0.422518	0.0624905	8.96813e-05	0.000175458	0.213864	0.00113602	8.96813e-05
Dog	Cat	Muscle	H3K27ac	NA	0.130539	-0.12996	-0.0468554	-0.0385019	0.111622	-0.0765417	-0.0431511	-0.252254	0.275787	0.00113602	0.00672366	0.199946	0.0251743	8.96813e-05	0.000341948	0.204136	8.96813e-05	8.96813e-05
Dog	Cat	Testis	H3K27ac	NA	0.282688	-0.227277	-0.0657602	-0.0616316	0.0783667	-0.0594044	-0.164728	-0.0215163	0.235082	8.96813e-05	8.96813e-05	0.16158	0.00203793	8.96813e-05	0.0115785	0.00121272	0.316489	8.96813e-05
Dog	Horse	Brain	H3K27ac	NA	0.349655	-0.411577	-0.117714	-0.236757	0.282037	-0.0634622	-0.118735	-0.215684	0.324782	8.96813e-05	8.96813e-05	0.00159085	8.96813e-05	8.96813e-05	0.0109965	0.00644195	8.96813e-05	8.96813e-05
Dog	Horse	Liver	H3K27ac	NA	0.281368	-0.208726	-0.0305029	-0.166339	0.147916	-0.0996976	-0.0854619	-0.145018	0.334613	8.96813e-05	8.96813e-05	0.296813	8.96813e-05	8.96813e-05	0.00342572	0.124729	0.00435922	8.96813e-05
Dog	Horse	Muscle	H3K27ac	NA	0.320563	-0.349072	0.0485994	-0.2325	0.224293	-0.106813	-0.0330843	-0.156973	0.206996	8.96813e-05	8.96813e-05	0.132811	8.96813e-05	8.96813e-05	8.96813e-05	0.322272	0.00349884	0.000505368
Dog	Horse	Testis	H3K27ac	NA	0.431097	-0.47028	-0.116594	-0.241144	0.222062	-0.0717672	-0.195596	-0.0433895	0.353716	8.96813e-05	8.96813e-05	0.0311275	8.96813e-05	8.96813e-05	0.030684	0.000586254	0.216769	8.96813e-05
Cat	Horse	Brain	H3K27ac	NA	0.203461	-0.163777	-0.089318	-0.246165	0.312732	-0.125611	-0.172312	-0.164121	0.32525	8.96813e-05	8.96813e-05	8.96813e-05	8.96813e-05	8.96813e-05	0.000175458	8.96813e-05	8.96813e-05	8.96813e-05
Cat	Horse	Liver	H3K27ac	NA	0.194703	-0.149357	-0.0606933	-0.317869	0.227001	-0.00973107	-0.100716	-0.0179521	0.165972	8.96813e-05	8.96813e-05	0.0242543	8.96813e-05	8.96813e-05	0.414619	0.0200899	0.342223	0.00277875
Cat	Horse	Muscle	H3K27ac	NA	0.190438	-0.112479	-0.0460499	-0.260365	0.209454	-0.104223	-0.139992	-0.0894058	0.251449	8.96813e-05	8.96813e-05	0.0522	8.96813e-05	8.96813e-05	0.00596152	0.00547588	0.0134265	8.96813e-05
Cat	Horse	Testis	H3K27ac	NA	0.240936	-0.266516	-0.114957	-0.33894	0.378506	-0.156205	-0.164931	-0.0704772	0.392474	8.96813e-05	8.96813e-05	0.000586254	8.96813e-05	8.96813e-05	0.00121272	8.96813e-05	0.0505099	8.96813e-05
Rhesus	Marmoset	Brain	H3K4me1	NA	-0.0969066	0.150576	-0.0193734	0.110058	0.0434651	-0.116364	0.0297549	-0.357784	0.149456	0.000744958	8.96813e-05	0.219973	0.00292295	0.202117	0.000341948	0.252538	8.96813e-05	8.96813e-05
Rhesus	Marmoset	Liver	H3K4me1	NA	0.0863969	0.0995477	-0.169336	0.0567951	0.157615	-0.199737	-0.216605	-0.399162	0.397083	0.0105808	0.00314416	8.96813e-05	0.109757	8.96813e-05	8.96813e-05	8.96813e-05	8.96813e-05	8.96813e-05
Rhesus	Marmoset	Muscle	H3K4me1	NA	-0.0244038	0.23187	-0.0507621	0.107139	-0.124211	-0.12538	-0.102185	-0.281391	0.211844	0.147385	8.96813e-05	0.0543122	8.96813e-05	0.0580997	0.000341948	0.000901248	0.00159085	8.96813e-05
Rhesus	Marmoset	Testis	H3K4me1	NA	0.387822	-0.10533	-0.251052	-0.0696386	0.316132	-0.430556	-0.575234	-0.273998	0.555193	8.96813e-05	0.000586254	8.96813e-05	0.0879071	8.96813e-05	8.96813e-05	8.96813e-05	8.96813e-05	8.96813e-05
Rhesus	Mouse	Brain	H3K4me1	NA	0.488978	-0.427477	0.216014	-0.492025	0.345522	-0.427457	-0.469969	-0.225026	0.494243	8.96813e-05	8.96813e-05	8.96813e-05	8.96813e-05	8.96813e-05	8.96813e-05	0.00233289	0.000823502	8.96813e-05
Rhesus	Mouse	Liver	H3K4me1	NA	0.267808	-0.363317	-0.275794	-0.269539	0.390652	-0.0768215	-0.175097	-0.52288	0.827056	8.96813e-05	8.96813e-05	0.000505368	8.96813e-05	8.96813e-05	0.170856	0.0333679	0.000586254	8.96813e-05
Rhesus	Mouse	Muscle	H3K4me1	NA	0.233161	-0.229401	0.000107255	-0.171895	0.230364	-0.145705	-0.258089	-0.316778	0.49204	8.96813e-05	8.96813e-05	0.482722	8.96813e-05	8.96813e-05	0.000980009	0.0151491	0.00174212	8.96813e-05
Rhesus	Mouse	Testis	H3K4me1	NA	0.919945	-0.812947	0.215082	-0.776766	0.361165	-0.666417	-1.11988	-0.142533	1.10903	8.96813e-05	8.96813e-05	0.00414428	8.96813e-05	8.96813e-05	8.96813e-05	8.96813e-05	0.0152712	8.96813e-05
Rhesus	Rat	Brain	H3K4me1	NA	0.293376	-0.340449	0.130241	-0.227359	0.239851	-0.174701	0.107452	-0.546773	0.399545	8.96813e-05	8.96813e-05	0.000259463	8.96813e-05	8.96813e-05	8.96813e-05	0.162929	8.96813e-05	8.96813e-05
Rhesus	Rat	Liver	H3K4me1	NA	0.300093	-0.509108	-0.0929064	-0.134625	0.267347	-0.14197	-0.297023	-0.419562	0.765928	8.96813e-05	8.96813e-05	0.0989212	8.96813e-05	8.96813e-05	0.000341948	0.000341948	0.000664979	8.96813e-05
Rhesus	Rat	Muscle	H3K4me1	NA	0.190978	-0.244922	0.0223791	-0.0483434	0.136412	-0.0915981	-0.349355	-0.294446	0.448851	8.96813e-05	8.96813e-05	0.304165	0.0197153	8.96813e-05	8.96813e-05	8.96813e-05	0.00211071	8.96813e-05
Rhesus	Rat	Testis	H3K4me1	NA	0.978767	-0.942119	0.373491	-0.47756	0.274033	-0.549873	-0.708553	-0.413229	1.22508	8.96813e-05	8.96813e-05	8.96813e-05	8.96813e-05	8.96813e-05	8.96813e-05	8.96813e-05	8.96813e-05	8.96813e-05
Rhesus	Pig	Brain	H3K4me1	NA	0.355744	-0.280713	0.0643229	-0.0575194	0.12241	-0.116775	-0.181089	-0.379367	0.403491	8.96813e-05	8.96813e-05	0.0654578	0.00151607	8.96813e-05	8.96813e-05	0.00602761	8.96813e-05	8.96813e-05
Rhesus	Pig	Liver	H3K4me1	NA	0.187516	-0.301801	-0.132356	-0.0498922	0.142748	-0.0599461	-0.0032849	-0.455002	0.373839	8.96813e-05	8.96813e-05	0.0460099	8.96813e-05	8.96813e-05	0.00609354	0.458335	8.96813e-05	8.96813e-05
Rhesus	Pig	Muscle	H3K4me1	NA	0.0100272	0.108035	-0.0713944	0.023292	0.0149066	-0.0369594	-0.133982	-0.213968	0.237953	0.399491	0.0768906	0.0796041	0.0198455	0.256057	0.00393328	0.000901248	0.00505509	8.96813e-05
Rhesus	Pig	Testis	H3K4me1	NA	0.310639	-0.206331	-0.277961	-0.0682505	0.140832	-0.100461	-0.121585	-0.42566	0.53925	8.96813e-05	8.96813e-05	8.96813e-05	8.96813e-05	8.96813e-05	8.96813e-05	0.0174382	8.96813e-05	8.96813e-05
Rhesus	Dog	Brain	H3K4me1	NA	0.248203	-0.211738	0.0379667	-0.087966	0.148667	-0.115015	-0.116017	-0.408392	0.383146	8.96813e-05	8.96813e-05	0.156824	0.000259463	8.96813e-05	8.96813e-05	0.0726949	8.96813e-05	8.96813e-05
Rhesus	Dog	Liver	H3K4me1	NA	0.13718	-0.100993	-0.0372924	-0.0441463	0.106463	-0.112775	-0.0743832	-0.383009	0.492948	0.000823502	0.0131595	0.259817	0.0260121	8.96813e-05	8.96813e-05	0.161283	8.96813e-05	8.96813e-05
Rhesus	Dog	Muscle	H3K4me1	NA	-0.0294854	-0.0243753	0.0514561	0.0115177	0.066151	-0.0588724	-0.00230452	-0.321573	0.175047	0.216681	0.343981	0.126754	0.233474	0.00491466	0.00196302	0.467245	0.000423757	0.00189288
Rhesus	Dog	Testis	H3K4me1	NA	0.044663	-0.0815937	-0.000958993	-0.0243306	0.161896	-0.162138	0.00990226	-0.632953	0.494332	0.119044	0.0943347	0.483186	0.114022	8.96813e-05	8.96813e-05	0.409284	8.96813e-05	8.96813e-05
Rhesus	Cat	Brain	H3K4me1	NA	0.192271	-0.286222	-0.0261901	-0.0163972	0.107508	-0.0589112	-0.151651	-0.45981	0.349963	8.96813e-05	8.96813e-05	0.281169	0.0699487	8.96813e-05	8.96813e-05	0.00211071	8.96813e-05	8.96813e-05
Rhesus	Cat	Liver	H3K4me1	NA	0.0721574	-0.210963	0.0638536	-0.0272793	0.106816	-0.067509	0.0857474	-0.59201	0.311682	0.0453634	0.00225909	0.189804	0.00320836	8.96813e-05	8.96813e-05	0.0305851	8.96813e-05	8.96813e-05
Rhesus	Cat	Muscle	H3K4me1	NA	-0.042339	0.0848586	0.0263951	0.012045	0.0342076	-0.0379594	-0.0408213	-0.41566	0.227722	0.115538	0.157776	0.306587	0.0433313	0.0207296	0.000341948	0.155857	8.96813e-05	8.96813e-05
Rhesus	Cat	Testis	H3K4me1	NA	0.138593	-0.192123	0.04994	-0.0279874	0.102146	-0.119952	-0.0029597	-0.482915	0.507917	0.00211071	0.000259463	0.234864	0.0136276	8.96813e-05	8.96813e-05	0.47547	8.96813e-05	8.96813e-05
Rhesus	Horse	Brain	H3K4me1	NA	0.323709	-0.260793	-0.0106802	-0.0528355	0.129675	-0.111831	-0.200004	-0.348342	0.406748	8.96813e-05	8.96813e-05	0.394825	0.000423757	8.96813e-05	8.96813e-05	0.000259463	8.96813e-05	8.96813e-05
Rhesus	Horse	Liver	H3K4me1	NA	0.279535	-0.171121	-0.0914867	-0.0685271	0.119252	-0.121787	-0.0538767	-0.420335	0.510646	8.96813e-05	8.96813e-05	0.0606904	8.96813e-05	8.96813e-05	8.96813e-05	0.191965	8.96813e-05	8.96813e-05
Rhesus	Horse	Muscle	H3K4me1	NA	0.0361009	-0.0380082	-0.0223367	0.00252085	0.0658774	-0.0470393	-0.0559959	-0.306062	0.226847	0.172894	0.2717	0.32011	0.407795	8.96813e-05	8.96813e-05	0.0886809	8.96813e-05	8.96813e-05
Rhesus	Horse	Testis	H3K4me1	NA	0.430335	-0.289809	-0.00932313	-0.127005	0.148437	-0.190357	-0.00837812	-0.458785	0.619918	8.96813e-05	8.96813e-05	0.431136	8.96813e-05	8.96813e-05	8.96813e-05	0.432782	8.96813e-05	8.96813e-05
Marmoset	Mouse	Brain	H3K4me1	NA	0.605824	-0.350545	0.190448	-0.411149	0.204831	-0.266724	-1.31363	0.0215149	0.389636	8.96813e-05	8.96813e-05	0.000505368	8.96813e-05	8.96813e-05	8.96813e-05	8.96813e-05	0.368174	0.000259463
Marmoset	Mouse	Liver	H3K4me1	NA	0.288937	-0.494559	-0.195715	-0.237225	0.362693	-0.0622523	-0.209725	-0.29525	0.688862	8.96813e-05	8.96813e-05	0.0151491	8.96813e-05	8.96813e-05	0.207095	0.021915	0.0313157	8.96813e-05
Marmoset	Mouse	Muscle	H3K4me1	NA	0.456733	-0.20303	0.152399	-0.2922	0.160126	-0.33751	-0.616763	-0.172991	0.662245	8.96813e-05	8.96813e-05	0.0210565	8.96813e-05	8.96813e-05	8.96813e-05	0.00400209	0.00679394	8.96813e-05
Marmoset	Mouse	Testis	H3K4me1	NA	0.892995	-1.03574	-0.106369	-0.849096	0.4741	-0.427198	-1.03176	-0.438807	1.25918	8.96813e-05	8.96813e-05	0.0881551	8.96813e-05	8.96813e-05	8.96813e-05	8.96813e-05	8.96813e-05	8.96813e-05
Marmoset	Rat	Brain	H3K4me1	NA	0.404819	-0.336862	0.122731	-0.189295	0.163274	-0.135907	-0.2211	-0.253432	0.388423	8.96813e-05	8.96813e-05	0.00547588	8.96813e-05	8.96813e-05	8.96813e-05	0.0561781	0.000664979	8.96813e-05
Marmoset	Rat	Liver	H3K4me1	NA	0.268254	-0.495866	-0.0158058	-0.10049	0.224737	-0.154615	-0.222637	-0.374147	0.70665	8.96813e-05	8.96813e-05	0.417812	8.96813e-05	8.96813e-05	8.96813e-05	0.00485038	0.00151607	8.96813e-05
Marmoset	Rat	Muscle	H3K4me1	NA	0.436842	-0.288336	0.245769	-0.146208	0.135973	-0.251412	-0.398761	-0.324698	0.670776	8.96813e-05	8.96813e-05	8.96813e-05	8.96813e-05	8.96813e-05	8.96813e-05	0.0119193	8.96813e-05	8.96813e-05
Marmoset	Rat	Testis	H3K4me1	NA	0.995771	-1.21271	0.0820393	-0.545568	0.338278	-0.412458	-0.374227	-0.704323	1.26296	8.96813e-05	8.96813e-05	0.145656	8.96813e-05	8.96813e-05	8.96813e-05	0.000175458	8.96813e-05	8.96813e-05
Marmoset	Pig	Brain	H3K4me1	NA	0.161602	-0.039655	-0.0489208	0.00517823	0.028382	-0.0471013	-0.237983	-0.128906	0.291128	0.0101724	0.154675	0.190259	0.389512	0.000505368	8.96813e-05	0.00196302	0.000901248	8.96813e-05
Marmoset	Pig	Liver	H3K4me1	NA	0.126904	-0.147066	-0.116213	-0.0365538	0.104785	-0.0525723	0.0438605	-0.511496	0.359283	0.00320836	0.0323632	0.0865422	0.00151607	8.96813e-05	0.00899452	0.197659	8.96813e-05	8.96813e-05
Marmoset	Pig	Muscle	H3K4me1	NA	0.14357	-0.0370085	-0.0691387	-0.0172228	0.0482458	-0.0529082	-0.0707085	-0.266628	0.334191	0.0325504	0.249829	0.159488	0.196822	0.000259463	0.000341948	0.208884	8.96813e-05	8.96813e-05
Marmoset	Pig	Testis	H3K4me1	NA	0.409174	-0.629321	-0.235242	-0.134885	0.244386	-0.131275	-0.0227583	-0.667761	0.648945	8.96813e-05	8.96813e-05	0.00105826	8.96813e-05	8.96813e-05	8.96813e-05	0.320547	8.96813e-05	8.96813e-05
Marmoset	Dog	Brain	H3K4me1	NA	0.129013	-0.0144292	-0.0673234	0.0236176	0.0158226	-0.0368868	-0.400211	-0.0610488	0.273206	0.0235041	0.349593	0.0821225	0.16659	0.131048	0.018437	8.96813e-05	0.120068	8.96813e-05
Marmoset	Dog	Liver	H3K4me1	NA	0.16907	-0.0952268	-0.100591	-0.0470732	0.0942599	-0.0853933	-0.0773555	-0.396455	0.506042	0.000664979	0.0302854	0.0672233	0.0126086	8.96813e-05	0.000586254	0.1579	8.96813e-05	8.96813e-05
Marmoset	Dog	Muscle	H3K4me1	NA	0.06566	-0.028911	-0.00972647	-0.0206947	0.0527897	-0.0743411	-0.00721932	-0.254568	0.350873	0.169053	0.253073	0.424849	0.221779	0.000341948	0.00136818	0.446854	8.96813e-05	8.96813e-05
Marmoset	Dog	Testis	H3K4me1	NA	0.22738	-0.402453	-0.294959	-0.139382	0.305305	-0.060919	0.0498073	-0.829282	0.570795	8.96813e-05	8.96813e-05	8.96813e-05	8.96813e-05	8.96813e-05	0.067886	0.138462	8.96813e-05	8.96813e-05
Marmoset	Cat	Brain	H3K4me1	NA	0.182591	-0.117777	-0.0963888	0.00894378	0.0316471	-0.0373218	-0.306009	-0.136207	0.341964	0.000341948	0.0379459	0.0559625	0.198893	0.00181725	0.000259463	8.96813e-05	0.0251743	8.96813e-05
Marmoset	Cat	Liver	H3K4me1	NA	0.0638321	-0.0596502	-0.0698494	-0.0102012	0.0734623	-0.0631172	0.00323105	-0.609119	0.455901	0.0887426	0.228093	0.207736	0.141911	8.96813e-05	8.96813e-05	0.461161	8.96813e-05	8.96813e-05
Marmoset	Cat	Muscle	H3K4me1	NA	0.106512	-0.055813	-0.0504793	-0.0120234	0.0435829	-0.0435011	-0.0248893	-0.331746	0.352617	0.0590575	0.189235	0.253073	0.175044	8.96813e-05	0.000341948	0.360419	8.96813e-05	8.96813e-05
Marmoset	Cat	Testis	H3K4me1	NA	0.433628	-0.698989	-0.146434	-0.122206	0.182188	-0.076281	0.138941	-0.683562	0.489084	8.96813e-05	8.96813e-05	0.036224	8.96813e-05	8.96813e-05	8.96813e-05	0.000744958	8.96813e-05	8.96813e-05
Marmoset	Horse	Brain	H3K4me1	NA	0.17395	-0.11949	0.00635397	0.00291384	0.0434847	-0.0679122	-0.223602	-0.117287	0.306485	0.00144146	0.00196302	0.438858	0.408599	8.96813e-05	8.96813e-05	0.000175458	0.00320836	8.96813e-05
Marmoset	Horse	Liver	H3K4me1	NA	0.272516	-0.238575	0.00577822	-0.0424083	0.0942117	-0.109951	-0.120938	-0.298981	0.470929	8.96813e-05	8.96813e-05	0.449996	0.00407239	8.96813e-05	8.96813e-05	0.0348527	8.96813e-05	8.96813e-05
Marmoset	Horse	Muscle	H3K4me1	NA	0.0985835	-0.0989944	0.0629328	-0.00769712	0.0498665	-0.0728739	-0.0677971	-0.184179	0.28549	0.0912057	0.0207902	0.168467	0.342227	8.96813e-05	8.96813e-05	0.209156	8.96813e-05	8.96813e-05
Marmoset	Horse	Testis	H3K4me1	NA	0.619551	-0.631119	-0.107479	-0.200864	0.218103	-0.189596	0.0137868	-0.694279	0.749534	8.96813e-05	8.96813e-05	0.0496904	8.96813e-05	8.96813e-05	8.96813e-05	0.398139	8.96813e-05	8.96813e-05
Mouse	Rat	Brain	H3K4me1	NA	0.135521	-0.0957283	-0.0997898	-0.0715481	0.23322	-0.0565984	0.00461156	-0.691137	0.245346	0.000423757	0.104405	0.0148921	0.00159085	8.96813e-05	0.0112685	0.45286	8.96813e-05	8.96813e-05
Mouse	Rat	Liver	H3K4me1	NA	0.161442	-0.0867791	-0.10822	-0.0578315	0.162617	-0.181446	-0.0643704	-0.407939	0.493226	0.00644195	0.100957	0.111449	0.0684937	8.96813e-05	8.96813e-05	0.2185	8.96813e-05	8.96813e-05
Mouse	Rat	Muscle	H3K4me1	NA	0.167958	-0.180937	-0.0451957	-0.0161934	0.173798	-0.114028	-0.186631	-0.33378	0.318131	0.000259463	0.00505509	0.192466	0.285545	8.96813e-05	8.96813e-05	0.00320836	8.96813e-05	8.96813e-05
Mouse	Rat	Testis	H3K4me1	NA	0.933507	-1.1216	-0.267811	-0.740639	0.545101	-0.38535	-0.108138	-0.92661	0.797073	8.96813e-05	8.96813e-05	8.96813e-05	8.96813e-05	8.96813e-05	8.96813e-05	0.0377626	8.96813e-05	8.96813e-05
Mouse	Pig	Brain	H3K4me1	NA	0.542219	-0.690531	-0.0503006	-0.221818	0.208971	-0.0447314	0.0752305	-0.608619	0.410833	8.96813e-05	8.96813e-05	0.17597	8.96813e-05	8.96813e-05	0.00644195	0.191168	8.96813e-05	8.96813e-05
Mouse	Pig	Liver	H3K4me1	NA	0.194267	-0.168506	-0.164187	-0.112039	0.106971	0.0110917	0.259495	-0.527438	0.29852	0.000259463	0.00471503	0.0881862	8.96813e-05	8.96813e-05	0.388031	0.00400209	8.96813e-05	0.0532799
Mouse	Pig	Muscle	H3K4me1	NA	0.275123	-0.397227	-0.360514	-0.103513	0.161016	0.0554231	0.0541866	-0.662017	0.312198	8.96813e-05	8.96813e-05	8.96813e-05	8.96813e-05	8.96813e-05	0.0113307	0.214718	8.96813e-05	0.00314416
Mouse	Pig	Testis	H3K4me1	NA	0.554174	-1.34595	-0.597869	-0.506237	0.525036	0.105986	0.25985	-1.11883	0.643321	8.96813e-05	8.96813e-05	8.96813e-05	8.96813e-05	8.96813e-05	0.0150266	8.96813e-05	8.96813e-05	8.96813e-05
Mouse	Dog	Brain	H3K4me1	NA	0.392102	-0.51965	-0.113426	-0.210157	0.233167	-0.00978158	0.056123	-0.643536	0.354648	8.96813e-05	8.96813e-05	0.0136928	8.96813e-05	8.96813e-05	0.332086	0.256283	8.96813e-05	8.96813e-05
Mouse	Dog	Liver	H3K4me1	NA	0.32427	-0.251287	0.0585393	-0.187178	0.132297	-0.109304	0.197989	-0.396843	0.523596	8.96813e-05	8.96813e-05	0.2717	8.96813e-05	8.96813e-05	0.00872085	0.0726577	8.96813e-05	0.000823502
Mouse	Dog	Muscle	H3K4me1	NA	0.21023	-0.280339	-0.213993	-0.114589	0.176481	0.033369	0.0405325	-0.668259	0.389593	8.96813e-05	8.96813e-05	0.000823502	8.96813e-05	8.96813e-05	0.157769	0.302791	8.96813e-05	0.000901248
Mouse	Dog	Testis	H3K4me1	NA	0.325703	-0.977964	-0.795185	-0.391896	0.645997	0.266456	0.129553	-1.29114	0.697087	8.96813e-05	8.96813e-05	8.96813e-05	8.96813e-05	8.96813e-05	8.96813e-05	0.00435922	8.96813e-05	8.96813e-05
Mouse	Cat	Brain	H3K4me1	NA	0.370878	-0.924649	-0.363648	-0.111395	0.227578	0.0305789	0.0204844	-0.904437	0.371726	8.96813e-05	8.96813e-05	8.96813e-05	8.96813e-05	8.96813e-05	0.0432169	0.358065	8.96813e-05	8.96813e-05
Mouse	Cat	Liver	H3K4me1	NA	0.248486	-0.302728	-0.0234039	-0.105915	0.124331	-0.061516	0.317237	-0.829274	0.548834	8.96813e-05	8.96813e-05	0.407467	8.96813e-05	8.96813e-05	0.0491282	0.000423757	8.96813e-05	0.000980009
Mouse	Cat	Muscle	H3K4me1	NA	0.151993	-0.209989	-0.237237	-0.051334	0.107613	0.0211949	0.101793	-0.806823	0.287804	8.96813e-05	0.00727235	0.00225909	8.96813e-05	8.96813e-05	0.174113	0.0429225	8.96813e-05	0.0088578
Mouse	Cat	Testis	H3K4me1	NA	0.633579	-1.42097	-0.535983	-0.43067	0.417699	0.0413584	0.352279	-1.21028	0.619697	8.96813e-05	8.96813e-05	8.96813e-05	8.96813e-05	8.96813e-05	0.150327	8.96813e-05	8.96813e-05	8.96813e-05
Mouse	Horse	Brain	H3K4me1	NA	0.453279	-0.684158	-0.166125	-0.190133	0.241562	-0.0292318	0.0277695	-0.799429	0.488811	8.96813e-05	8.96813e-05	0.00196302	8.96813e-05	8.96813e-05	0.0736235	0.349379	8.96813e-05	8.96813e-05
Mouse	Horse	Liver	H3K4me1	NA	0.438793	-0.265243	0.0306841	-0.214682	0.121742	-0.127431	0.210567	-0.430534	0.700912	8.96813e-05	8.96813e-05	0.369057	8.96813e-05	8.96813e-05	0.000664979	0.0523739	8.96813e-05	8.96813e-05
Mouse	Horse	Muscle	H3K4me1	NA	0.266841	-0.330502	-0.304674	-0.102964	0.163299	0.0256098	-0.0381082	-0.638667	0.464125	8.96813e-05	0.000175458	8.96813e-05	8.96813e-05	8.96813e-05	0.166826	0.299005	8.96813e-05	8.96813e-05
Mouse	Horse	Testis	H3K4me1	NA	0.76369	-1.11115	-0.33063	-0.634886	0.41542	-0.0761291	0.276837	-1.05565	0.90147	8.96813e-05	8.96813e-05	8.96813e-05	8.96813e-05	8.96813e-05	0.0226138	8.96813e-05	8.96813e-05	8.96813e-05
Rat	Pig	Brain	H3K4me1	NA	0.243325	-0.104359	-0.119781	-0.0960941	0.0695555	-0.0034631	-0.302927	-0.127921	0.348292	8.96813e-05	0.000175458	0.000423757	8.96813e-05	8.96813e-05	0.422683	8.96813e-05	0.0202805	8.96813e-05
Rat	Pig	Liver	H3K4me1	NA	0.0204545	0.0380533	-0.104684	-0.0420041	0.0290359	0.0291939	0.151014	-0.336082	0.178691	0.286583	0.180412	0.042121	0.0441135	0.14337	0.226705	0.023563	0.000586254	0.0674525
Rat	Pig	Muscle	H3K4me1	NA	0.220555	-0.324618	-0.154449	-0.154231	0.199251	0.0640268	0.0577623	-0.311353	0.10425	8.96813e-05	8.96813e-05	8.96813e-05	8.96813e-05	8.96813e-05	0.00174212	0.164815	0.0027051	0.0899133
Rat	Pig	Testis	H3K4me1	NA	0.418421	-0.94994	-0.503395	-0.575125	0.656554	0.146112	0.0604564	-0.871152	0.712897	8.96813e-05	8.96813e-05	8.96813e-05	8.96813e-05	8.96813e-05	0.000586254	0.095813	8.96813e-05	8.96813e-05
Rat	Dog	Brain	H3K4me1	NA	0.163602	-0.116565	-0.0432112	-0.0896072	0.107183	-0.0385817	-0.214698	-0.179706	0.329572	8.96813e-05	0.000175458	0.0967536	8.96813e-05	8.96813e-05	0.0569893	0.00519724	0.00878935	8.96813e-05
Rat	Dog	Liver	H3K4me1	NA	0.198104	-0.155483	0.0101681	-0.163791	0.140395	-0.0992153	-0.035778	-0.190648	0.389873	8.96813e-05	8.96813e-05	0.421966	8.96813e-05	8.96813e-05	0.013225	0.357488	0.00754777	0.000586254
Rat	Dog	Muscle	H3K4me1	NA	0.0911965	-0.113815	-0.0419017	-0.088042	0.165478	-0.02639	0.0120516	-0.44626	0.275876	8.96813e-05	0.00328333	0.128891	0.000175458	8.96813e-05	0.201516	0.420833	0.000175458	0.000259463
Rat	Dog	Testis	H3K4me1	NA	0.230306	-0.570845	-0.508076	-0.405853	0.715234	0.206587	-0.022549	-0.964843	0.845864	8.96813e-05	8.96813e-05	8.96813e-05	8.96813e-05	8.96813e-05	0.000980009	0.295176	8.96813e-05	8.96813e-05
Rat	Cat	Brain	H3K4me1	NA	0.194606	-0.201921	-0.176951	-0.0578681	0.0951841	0.0120812	-0.193268	-0.166136	0.32984	8.96813e-05	8.96813e-05	8.96813e-05	8.96813e-05	8.96813e-05	0.253655	0.000505368	0.0455414	8.96813e-05
Rat	Cat	Liver	H3K4me1	NA	0.108654	-0.0861462	-0.0908452	-0.0702131	0.0820809	7.55421e-05	0.11565	-0.370526	0.258129	0.00144146	0.0357236	0.0824666	8.96813e-05	8.96813e-05	0.4858	0.0641379	0.000175458	0.0142178
Rat	Cat	Muscle	H3K4me1	NA	0.112847	-0.140056	-0.105008	-0.0773556	0.138134	0.0224683	0.134356	-0.682147	0.144712	8.96813e-05	0.00554525	0.00713276	8.96813e-05	8.96813e-05	0.141365	0.00378846	8.96813e-05	0.0314253
Rat	Cat	Testis	H3K4me1	NA	0.47112	-1.03618	-0.433022	-0.526735	0.561273	0.0899851	0.261374	-1.17458	0.545982	8.96813e-05	8.96813e-05	8.96813e-05	8.96813e-05	8.96813e-05	0.00949051	8.96813e-05	8.96813e-05	8.96813e-05
Rat	Horse	Brain	H3K4me1	NA	0.291673	-0.261378	-0.105477	-0.142194	0.154019	-0.0265162	-0.252049	-0.174249	0.386179	8.96813e-05	8.96813e-05	0.00233289	8.96813e-05	8.96813e-05	0.109985	8.96813e-05	0.00596152	8.96813e-05
Rat	Horse	Liver	H3K4me1	NA	0.339407	-0.232731	0.00326851	-0.230996	0.154809	-0.100229	-0.0808477	-0.204703	0.438346	8.96813e-05	8.96813e-05	0.463963	8.96813e-05	8.96813e-05	0.00211071	0.217448	0.000823502	8.96813e-05
Rat	Horse	Muscle	H3K4me1	NA	0.175814	-0.261152	-0.0706099	-0.132458	0.205958	-0.0012122	0.0178519	-0.379942	0.224384	8.96813e-05	8.96813e-05	0.0305851	8.96813e-05	8.96813e-05	0.469757	0.374664	8.96813e-05	0.00151607
Rat	Horse	Testis	H3K4me1	NA	0.533764	-0.743694	-0.271124	-0.710047	0.526112	-0.054949	0.0921271	-0.804409	0.793382	8.96813e-05	8.96813e-05	8.96813e-05	8.96813e-05	8.96813e-05	0.077087	0.0467839	8.96813e-05	8.96813e-05
Pig	Dog	Brain	H3K4me1	NA	0.0679872	-0.0287369	-0.0380017	-0.0295783	0.176631	-0.106375	-0.176518	-0.332907	0.30134	0.000175458	0.0943347	0.00839119	0.146339	8.96813e-05	8.96813e-05	8.96813e-05	8.96813e-05	8.96813e-05
Pig	Dog	Liver	H3K4me1	NA	0.0723138	-0.0150775	-0.0472341	-0.0021493	0.0295602	-0.0670948	-0.28009	-0.0128913	0.277311	0.00547588	0.185625	0.0701129	0.470945	0.11824	0.0846741	8.96813e-05	0.374964	8.96813e-05
Pig	Dog	Muscle	H3K4me1	NA	0.020372	-0.00302156	-0.0139637	-0.0322703	0.0675712	-0.0464683	-0.00604437	-0.142618	0.139828	0.207303	0.432782	0.264338	0.211767	0.0160547	0.0858584	0.446604	0.00478583	0.00335247
Pig	Dog	Testis	H3K4me1	NA	-0.052879	0.0475503	0.0235285	0.0474699	0.071323	-0.180853	0.077071	-0.310238	0.205859	0.00754777	0.0343502	0.228053	0.0950019	0.0510984	0.000423757	0.0596732	8.96813e-05	0.00105826
Pig	Cat	Brain	H3K4me1	NA	0.108607	-0.16551	-0.084379	-0.032921	0.182023	-0.046217	-0.10758	-0.232485	0.223512	8.96813e-05	8.96813e-05	0.000175458	0.00609354	8.96813e-05	0.00386093	8.96813e-05	8.96813e-05	8.96813e-05
Pig	Cat	Liver	H3K4me1	NA	-0.0533112	0.0309501	0.0312516	0.0642842	-0.0245901	-0.0629315	-0.0819538	0.0085375	0.101771	0.0485364	0.168464	0.227343	0.000901248	0.148065	0.0206163	0.0387433	0.417626	0.0418407
Pig	Cat	Muscle	H3K4me1	NA	-0.0411767	0.0842971	-0.0279696	0.0384468	0.0412859	-0.0819574	-0.0281331	-0.274888	0.225408	0.0677837	0.00478583	0.178801	0.021915	0.0439996	0.000175458	0.238394	8.96813e-05	8.96813e-05
Pig	Cat	Testis	H3K4me1	NA	0.143211	-0.130726	-0.000579663	-0.0630759	0.136161	-0.152604	-0.0903322	-0.139916	0.294501	8.96813e-05	8.96813e-05	0.479506	0.00386093	8.96813e-05	8.96813e-05	0.0217953	0.000175458	8.96813e-05
Pig	Horse	Brain	H3K4me1	NA	0.155949	-0.169905	-0.0479055	-0.0839809	0.242734	-0.0883324	-0.207723	-0.199836	0.252837	8.96813e-05	8.96813e-05	0.0027051	8.96813e-05	8.96813e-05	8.96813e-05	8.96813e-05	8.96813e-05	8.96813e-05
Pig	Horse	Liver	H3K4me1	NA	0.157266	-0.0206175	-0.102509	-0.0804524	0.03164	-0.000978687	-0.249374	-0.0253905	0.230582	8.96813e-05	0.120509	0.000586254	0.0161182	0.0371843	0.47884	0.000341948	0.223078	8.96813e-05
Pig	Horse	Muscle	H3K4me1	NA	0.0695766	-0.064643	0.00222685	-0.056	0.156151	-0.112687	-0.0492924	-0.219574	0.209031	0.00575506	0.00435922	0.447306	0.0306288	8.96813e-05	8.96813e-05	0.168644	8.96813e-05	8.96813e-05
Pig	Horse	Testis	H3K4me1	NA	0.241171	-0.0841014	-0.0755026	-0.240119	0.160868	-0.148546	-0.0526746	-0.217981	0.393447	8.96813e-05	8.96813e-05	0.0101724	8.96813e-05	8.96813e-05	8.96813e-05	0.179376	8.96813e-05	8.96813e-05
Dog	Cat	Brain	H3K4me1	NA	0.0333171	0.21214	-0.134204	0.0362981	-0.0244376	-0.0338337	-0.161262	-0.203368	0.231964	0.0962363	8.96813e-05	8.96813e-05	0.000423757	0.165227	0.00554525	8.96813e-05	0.000586254	8.96813e-05
Dog	Cat	Liver	H3K4me1	NA	-0.0406312	0.150817	-0.0508039	0.0167853	0.00819137	-0.0391196	-0.00751976	-0.249871	0.183916	0.0801152	0.00285098	0.153535	0.088124	0.366207	0.032067	0.403113	8.96813e-05	0.000341948
Dog	Cat	Muscle	H3K4me1	NA	-0.0910499	0.23299	-0.0658478	0.0683918	-0.0938817	-0.0246081	-0.144827	0.00583496	0.157942	0.00320836	8.96813e-05	0.0461874	8.96813e-05	8.96813e-05	0.0653778	8.96813e-05	0.444764	8.96813e-05
Dog	Cat	Testis	H3K4me1	NA	-0.0262634	0.080122	-0.102388	0.0849438	-0.0577109	-0.000843274	-0.259348	0.0841019	0.0998335	0.311212	0.0140178	0.0292378	8.96813e-05	8.96813e-05	0.471113	8.96813e-05	0.0115259	0.0270959
Dog	Horse	Brain	H3K4me1	NA	0.157615	-0.0627923	-0.0997097	-0.0163909	0.0751259	-0.0435447	-0.288356	-0.105578	0.270122	8.96813e-05	0.0197153	8.96813e-05	0.198501	8.96813e-05	0.00505509	8.96813e-05	0.0096265	8.96813e-05
Dog	Horse	Liver	H3K4me1	NA	0.181526	-0.125186	-0.053978	-0.0638427	0.101717	-0.0661848	-0.197404	-0.0991716	0.279482	8.96813e-05	8.96813e-05	0.0654578	0.00189288	8.96813e-05	0.00248515	0.000423757	0.0196617	8.96813e-05
Dog	Horse	Muscle	H3K4me1	NA	0.141091	-0.0786407	-0.0668629	-0.0346347	0.0512903	-0.0153533	-0.193092	-0.0140706	0.164272	8.96813e-05	0.0113973	0.0157367	0.0657276	0.0117821	0.242039	8.96813e-05	0.399633	8.96813e-05
Dog	Horse	Testis	H3K4me1	NA	0.171827	-0.0202094	-0.106826	0.0162877	0.0258248	-0.0849807	-0.390717	-0.0473582	0.364525	0.000664979	0.184431	0.0162449	0.305201	0.0211088	0.00196302	8.96813e-05	0.0580997	8.96813e-05
Cat	Horse	Brain	H3K4me1	NA	0.119145	-0.0232758	-0.0415478	-0.0943256	0.131006	-0.113713	-0.166439	-0.157043	0.237726	8.96813e-05	0.0525476	0.00526707	0.004575	8.96813e-05	8.96813e-05	8.96813e-05	8.96813e-05	8.96813e-05
Cat	Horse	Liver	H3K4me1	NA	0.0991808	-0.0216055	-0.0377839	-0.0344333	0.056125	-0.0934178	-0.231281	-0.040168	0.230927	8.96813e-05	0.0539023	0.0639703	0.207406	0.00129122	0.00464215	8.96813e-05	0.0790637	8.96813e-05
Cat	Horse	Muscle	H3K4me1	NA	0.0163917	-0.00985087	-0.000799385	0.0336641	0.0661948	-0.116149	-0.101513	-0.086012	0.171372	0.242109	0.280852	0.47133	0.159968	0.00320836	8.96813e-05	0.0192161	0.00616185	8.96813e-05
Cat	Horse	Testis	H3K4me1	NA	0.177448	-0.09507	-0.0264411	-0.183377	0.18892	-0.21676	-0.157926	-0.112043	0.32595	8.96813e-05	8.96813e-05	0.153601	8.96813e-05	8.96813e-05	8.96813e-05	8.96813e-05	8.96813e-05	8.96813e-05
Human	Rhesus	Developing Brain	H3K27ac	Mid	0.165501	-0.0201513	-0.236983	-0.105839	0.363751	-0.230538	-0.0109654	-0.483554	0.323261	8.96813e-05	0.369936	8.96813e-05	0.000980009	8.96813e-05	8.96813e-05	0.367447	8.96813e-05	8.96813e-05
Human	Rhesus	Developing Brain	H3K27ac	Late Frontal	-0.00707647	0.166454	-0.201596	-0.00453628	0.203356	-0.259492	0.00913866	-0.3821	0.323499	0.432838	0.000423757	0.000423757	0.447306	8.96813e-05	8.96813e-05	0.406657	8.96813e-05	8.96813e-05
Human	Rhesus	Developing Brain	H3K27ac	Late Occipital	0.16704	0.0324877	-0.243659	-0.0894114	0.282726	-0.279802	-0.0259224	-0.358968	0.336958	0.00151607	0.281888	8.96813e-05	0.0243127	8.96813e-05	8.96813e-05	0.273742	8.96813e-05	8.96813e-05
Human	Rhesus	Developing Limb	H3K27ac	Early Mid	-0.028332	0.0652991	-0.0511599	-0.0403586	0.122418	-0.134456	0.0454065	-0.142332	0.121813	0.329917	0.217136	0.334929	0.214718	0.0254346	0.0901901	0.135789	0.0056145	0.0517688
Human	Rhesus	Developing Limb	H3K27ac	Late Mid	0.0916305	0.0282432	-0.14782	-0.185556	0.0978413	-0.237923	0.117992	-0.133622	0.296691	0.192018	0.16588	0.0331526	0.0126086	8.96813e-05	8.96813e-05	0.0714116	8.96813e-05	8.96813e-05
Human	Mouse	Developing Brain	H3K27ac	Early	0.495934	-1.15614	-0.0606035	-0.701165	0.715781	-0.414037	-0.247148	-0.286984	0.93993	8.96813e-05	8.96813e-05	0.262916	8.96813e-05	8.96813e-05	0.000175458	0.00818085	0.0214951	8.96813e-05
Human	Mouse	Developing Brain	H3K27ac	Mid	0.632146	-1.13772	0.0533986	-0.768382	0.612895	-0.362221	-0.117353	-0.877647	0.893667	8.96813e-05	8.96813e-05	0.231041	8.96813e-05	8.96813e-05	8.96813e-05	0.182076	8.96813e-05	8.96813e-05
Human	Mouse	Developing Brain	H3K27ac	Late Frontal	0.88334	-0.849767	0.145286	-1.07092	0.441426	-0.408537	-0.0735311	-0.719965	0.941411	8.96813e-05	8.96813e-05	0.0273338	8.96813e-05	8.96813e-05	8.96813e-05	0.319225	8.96813e-05	8.96813e-05
Human	Mouse	Developing Brain	H3K27ac	Late Occipital	0.786663	-0.662787	0.242982	-0.87087	0.394158	-0.553572	-0.135148	-0.675757	0.997541	8.96813e-05	8.96813e-05	0.000664979	8.96813e-05	8.96813e-05	8.96813e-05	0.220953	8.96813e-05	8.96813e-05
Human	Mouse	Developing Limb	H3K27ac	Early	0.57166	-0.511038	-0.325926	-0.53066	0.311046	-0.173218	-0.376767	-0.084104	1.01105	8.96813e-05	8.96813e-05	0.044715	8.96813e-05	8.96813e-05	0.112706	0.0168261	0.238119	8.96813e-05
Human	Mouse	Developing Limb	H3K27ac	Early Mid	0.198457	-0.417051	-0.326782	-0.313608	0.538994	0.0229264	0.0642288	-0.698505	0.659896	8.96813e-05	8.96813e-05	0.0283439	8.96813e-05	8.96813e-05	0.410649	0.242144	0.00378846	0.0096265
Human	Mouse	Developing Limb	H3K27ac	Late Mid	0.315289	-0.238053	-0.0124784	-0.406133	0.278935	-0.303356	0.33679	-0.85231	0.938145	8.96813e-05	8.96813e-05	0.435953	8.96813e-05	8.96813e-05	0.00211071	0.0176328	8.96813e-05	8.96813e-05
Human	Mouse	Developing Limb	H3K27ac	Late	0.333658	-0.647162	-0.285447	-0.384928	0.52585	-0.0925356	-0.22211	-0.184171	0.782406	8.96813e-05	8.96813e-05	0.0242543	8.96813e-05	8.96813e-05	0.255037	0.0337809	0.176548	0.000259463
Rhesus	Mouse	Developing Brain	H3K27ac	Mid	0.52516	-0.760453	0.0685236	-0.692188	0.548389	-0.346124	-0.458176	-0.219199	0.679739	8.96813e-05	8.96813e-05	0.116225	8.96813e-05	8.96813e-05	8.96813e-05	8.96813e-05	0.0215552	8.96813e-05
Rhesus	Mouse	Developing Brain	H3K27ac	Late Frontal	0.726746	-0.6794	0.187888	-1.21042	0.511839	-0.649848	-0.478535	-0.451804	0.985857	8.96813e-05	8.96813e-05	0.000341948	8.96813e-05	8.96813e-05	8.96813e-05	0.00181725	8.96813e-05	8.96813e-05
Rhesus	Mouse	Developing Brain	H3K27ac	Late Occipital	0.629546	-0.545698	0.0436422	-0.712118	0.378329	-0.267809	-0.732627	-0.171494	0.717286	8.96813e-05	8.96813e-05	0.23059	8.96813e-05	8.96813e-05	8.96813e-05	8.96813e-05	0.0349057	8.96813e-05
Rhesus	Mouse	Developing Limb	H3K27ac	Early Mid	0.270724	-0.428142	-0.118038	-0.502587	0.53609	-0.26352	-0.200644	-0.120903	0.888847	8.96813e-05	8.96813e-05	0.197659	8.96813e-05	8.96813e-05	0.126103	0.102195	0.252845	0.00285098
Rhesus	Mouse	Developing Limb	H3K27ac	Late Mid	0.245377	-0.501298	-0.133829	-0.416202	0.556672	0.0280429	-0.0204218	-0.491963	0.51309	8.96813e-05	8.96813e-05	0.0221028	8.96813e-05	8.96813e-05	0.359742	0.40093	0.00589281	0.00174212
Human	Rhesus	Developing Brain	H3K4me2	Mid	0.435289	0.0913952	-0.271724	-0.424519	0.342454	-0.497916	0.0421543	-0.463907	0.439132	8.96813e-05	0.00357031	8.96813e-05	8.96813e-05	8.96813e-05	8.96813e-05	0.281354	8.96813e-05	8.96813e-05
Human	Rhesus	Developing Brain	H3K4me2	Late Frontal	0.29268	-0.103982	-0.52121	0.0692071	0.414803	-0.411848	-0.212379	-0.321513	0.390784	8.96813e-05	0.185056	8.96813e-05	0.0332727	8.96813e-05	8.96813e-05	8.96813e-05	8.96813e-05	8.96813e-05
Human	Rhesus	Developing Brain	H3K4me2	Late Occipital	0.375124	-0.0763536	-0.418192	-0.02474	0.558504	-0.346224	-0.19336	-0.517653	0.33688	8.96813e-05	0.21258	8.96813e-05	0.296813	8.96813e-05	8.96813e-05	8.96813e-05	8.96813e-05	8.96813e-05
Human	Mouse	Developing Brain	H3K4me2	Early	0.665041	-1.62554	-0.341622	-0.817897	0.752811	-0.141003	-0.452818	-0.537886	0.949568	8.96813e-05	8.96813e-05	8.96813e-05	8.96813e-05	8.96813e-05	0.0248558	8.96813e-05	0.000175458	8.96813e-05
Human	Mouse	Developing Brain	H3K4me2	Mid	0.694792	-1.80162	-0.280907	-0.869187	0.786348	-0.200771	-0.437209	-0.537931	0.893181	8.96813e-05	8.96813e-05	0.000175458	8.96813e-05	8.96813e-05	0.0027051	8.96813e-05	8.96813e-05	8.96813e-05
Human	Mouse	Developing Brain	H3K4me2	Late Frontal	0.928804	-1.58708	-0.0772866	-1.08967	0.587482	-0.238625	-0.487951	-0.364024	0.792481	8.96813e-05	8.96813e-05	0.163635	8.96813e-05	8.96813e-05	8.96813e-05	8.96813e-05	0.000259463	8.96813e-05
Human	Mouse	Developing Brain	H3K4me2	Late Occipital	1.00457	-1.19658	0.135952	-1.36373	0.56924	-0.624271	-0.244558	-1.01097	1.13969	8.96813e-05	8.96813e-05	0.0275815	8.96813e-05	8.96813e-05	8.96813e-05	0.0430371	8.96813e-05	8.96813e-05
Rhesus	Mouse	Developing Brain	H3K4me2	Mid	0.322489	-1.76384	-0.601167	-0.274776	0.857543	0.130443	-0.539591	-0.426736	0.941321	8.96813e-05	8.96813e-05	8.96813e-05	8.96813e-05	8.96813e-05	0.00407239	8.96813e-05	0.0284002	8.96813e-05
Rhesus	Mouse	Developing Brain	H3K4me2	Late Frontal	0.968038	-0.874802	0.066816	-1.27692	0.4704	-0.472712	-0.768881	-0.279537	0.893327	8.96813e-05	8.96813e-05	0.193304	8.96813e-05	8.96813e-05	8.96813e-05	8.96813e-05	0.000259463	8.96813e-05
Rhesus	Mouse	Developing Brain	H3K4me2	Late Occipital	0.883488	-0.821005	0.0509377	-1.12051	0.477359	-0.384177	-0.856319	-0.353496	0.849895	8.96813e-05	8.96813e-05	0.198501	8.96813e-05	8.96813e-05	8.96813e-05	8.96813e-05	8.96813e-05	8.96813e-05
Rhesus	Mouse	Liver	CTCF	NA	0.416202	-0.245593	-0.0391426	-0.679025	0.428901	-0.0521799	-0.277775	-0.552767	0.224	0.00159085	0.0397204	0.237694	0.00335247	0.00151607	0.23005	0.217292	0.0466068	0.0282312
Rhesus	Rat	Liver	CTCF	NA	0.691507	-0.438434	-0.0307979	-0.813196	0.477687	-0.101797	-0.092445	-1.17185	0.302658	8.96813e-05	0.0027051	0.295248	8.96813e-05	8.96813e-05	0.0196617	0.356545	8.96813e-05	8.96813e-05
Rhesus	Dog	Liver	CTCF	NA	-0.0620097	-0.22172	0.0856025	-0.184866	0.418246	0.000523053	0.455049	-1.42989	-0.146932	0.273766	0.14222	0.105686	0.00658021	0.000175458	0.467665	8.96813e-05	8.96813e-05	0.0698971
Mouse	Rat	Liver	CTCF	NA	0.4975	-0.0801703	-0.103932	0.00584088	0.441846	-0.0896186	-0.534922	-1.52763	0.223316	0.0217437	0.364697	0.0787652	0.446854	0.000175458	0.00421605	0.0229191	8.96813e-05	8.96813e-05
Mouse	Dog	Liver	CTCF	NA	-0.238771	0.11567	0.183055	0.044734	0.103423	-0.0692222	0.238048	-1.44114	-0.0722921	0.0333679	0.305606	0.0490816	0.193356	0.21655	0.101166	0.0891125	0.0246043	0.33322
Rat	Dog	Liver	CTCF	NA	-0.0988659	0.185452	0.0394836	-0.0230891	0.150108	-0.0174596	0.299369	-1.94734	-0.0477907	0.125347	0.147691	0.296094	0.351598	0.150336	0.376457	0.0159912	0.000664979	0.351598
Rhesus	Mouse	Liver	HNF4A	NA	0.288677	-0.102919	-0.145704	-0.371658	0.11973	-0.00908787	-0.0416248	-0.0777408	0.500963	0.00196302	0.0146988	0.221989	0.00196302	0.00512728	0.431476	0.405228	0.238191	0.0947278
Rhesus	Rat	Liver	HNF4A	NA	0.330443	-0.285423	-0.386675	-0.365618	0.237944	0.120204	0.355095	-0.555816	0.463947	8.96813e-05	0.000901248	0.0759678	8.96813e-05	8.96813e-05	0.214348	0.0247301	0.00371746	0.132557
Rhesus	Dog	Liver	HNF4A	NA	0.105226	-0.072076	-0.0436769	-0.143351	0.0865444	0.0480164	0.363023	-0.300772	-0.148693	0.148065	0.193028	0.393518	0.00121272	0.00498703	0.283072	0.00203793	0.00568364	0.282887
Mouse	Rat	Liver	HNF4A	NA	-0.0280922	-0.108072	0.177402	-0.0476722	0.129363	-0.00124933	0.181035	-0.330323	-0.29101	0.332079	0.257058	0.130179	0.0952382	0.0513372	0.46094	0.0135624	0.0728949	0.0998038
Mouse	Dog	Liver	HNF4A	NA	0.146382	-0.390503	0.203092	-0.0919415	0.178549	-0.102895	0.189971	-0.449882	0.0629142	0.0102399	0.000901248	0.178109	0.000901248	8.96813e-05	0.17487	0.0657276	0.0455896	0.370534
Rat	Dog	Liver	HNF4A	NA	0.0232643	-0.0100978	-0.0449259	0.0212165	-0.0126407	-0.025817	-0.209396	0.098483	0.263196	0.367294	0.422518	0.381343	0.331003	0.375373	0.389553	0.115336	0.233269	0.206094
Rhesus	Mouse	Liver	HNF6	NA	0.247146	-0.208533	-0.011588	-0.209644	0.15323	-0.0961859	-0.14812	0.0336308	0.296665	0.0108624	0.0148921	0.42554	0.0323632	0.0226138	0.307366	0.249917	0.379499	0.211123
Rhesus	Rat	Liver	HNF6	NA	0.304968	-0.340434	-0.101481	-0.171115	0.174382	-0.160636	0.0725715	-0.29653	0.728895	0.00151607	0.0027051	0.345785	0.002186	0.000505368	0.147198	0.318681	0.0598849	0.0286573
Rhesus	Dog	Liver	HNF6	NA	0.0428814	-0.0621217	-0.480265	-0.0520213	0.132678	0.210492	0.127467	-0.528635	-0.32529	0.234827	0.370534	0.156686	0.0304077	0.0756086	0.10785	0.0354732	0.045315	0.256143
Mouse	Rat	Liver	HNF6	NA	0.0365597	-0.0597446	0.0319329	-0.0920136	0.133416	-0.0781222	0.198811	-0.379363	0.170365	0.361728	0.308024	0.393294	0.101558	0.0254924	0.208555	0.0952099	0.0207296	0.199
Mouse	Dog	Liver	HNF6	NA	-0.0080733	0.041119	-0.0140226	-0.0471598	0.197597	-0.0306717	0.215506	-1.96531	0.163976	0.412252	0.389512	0.420393	0.119546	0.0677447	0.381299	0.0228599	0.00159085	0.301491
Rat	Dog	Liver	HNF6	NA	-0.16067	0.409639	0.186062	0.0977914	-0.388014	-0.0590502	0.145488	-0.382368	-0.809478	0.000341948	0.000423757	0.201516	0.00357031	0.00248515	0.353706	0.0848929	0.166528	0.137186
Rhesus	Mouse	Liver	FOXA1	NA	0.190114	-0.125051	-0.0942441	-0.177256	0.109223	0.0153892	-0.162895	0.0223918	0.302769	0.00364471	0.0192161	0.257362	0.0152712	0.0226732	0.429984	0.212038	0.407073	0.174346
Rhesus	Rat	Liver	FOXA1	NA	0.263341	-0.523941	-0.114066	-0.180088	0.252312	0.00945569	0.0399601	-0.183398	0.286088	8.96813e-05	8.96813e-05	0.270151	8.96813e-05	8.96813e-05	0.430977	0.353179	0.192976	0.196486
Rhesus	Dog	Liver	FOXA1	NA	0.0943077	-0.133302	-0.0991351	-0.045798	0.0788365	-0.0135468	0.034448	-0.152071	0.207931	0.0646228	0.103867	0.296616	0.0560703	0.0330447	0.40423	0.331913	0.145904	0.179606
Mouse	Rat	Liver	FOXA1	NA	0.069429	-0.0447985	-0.147892	-0.0997386	0.182713	0.0543886	0.185663	-0.698345	0.0386206	0.140865	0.3634	0.160634	0.00342572	0.00623263	0.238191	0.0123401	0.000823502	0.385099
Mouse	Dog	Liver	FOXA1	NA	0.104043	-0.292024	0.156198	-0.0596125	0.146078	-0.127519	0.0866912	-0.342734	0.354575	0.041956	0.0105178	0.216581	0.0217953	0.00144146	0.118381	0.229286	0.0894514	0.166233
Rat	Dog	Liver	FOXA1	NA	0.0220919	-0.0238293	0.0029559	0.0409157	-0.0217811	-0.0772302	-0.400673	0.21944	0.381646	0.350438	0.347162	0.44962	0.203974	0.332258	0.248418	0.0172365	0.0796041	0.126985
Rhesus	Mouse	Liver	CEBPA	NA	0.0768156	-0.0294147	0.0261895	0.0939761	-0.0131612	-0.143735	-1.19931	0.175087	0.487031	0.308199	0.306816	0.395174	0.247227	0.372699	0.256368	0.0207296	0.105064	0.164636
Rhesus	Rat	Liver	CEBPA	NA	0.163159	-0.126507	0.283096	-0.042618	0.0377653	-0.144546	-0.255655	0.0794345	0.14439	0.181561	0.0950303	0.178743	0.285198	0.156817	0.16724	0.240625	0.294346	0.302861
Rhesus	Dog	Liver	CEBPA	NA	0.0705973	-0.129725	0.331299	0.0308537	0.00676323	-0.132943	-0.345728	0.171363	0.0633654	0.311547	0.137318	0.134495	0.295752	0.405609	0.145914	0.0955116	0.12624	0.369575
Mouse	Rat	Liver	CEBPA	NA	-0.0291463	0.0273206	0.0114956	-0.019012	0.0466067	-0.0429102	0.118056	-0.251045	0.135978	0.384953	0.393375	0.432495	0.358904	0.24125	0.316156	0.223161	0.10785	0.276429
Mouse	Dog	Liver	CEBPA	NA	-0.064205	0.0241099	0.330963	0.00604198	0.0306232	-0.202399	0.183625	-0.392876	0.0700961	0.222589	0.398487	0.124152	0.412252	0.314849	0.131032	0.140258	0.119626	0.342008
Rat	Dog	Liver	CEBPA	NA	-0.168839	0.170978	0.0980321	0.158583	-0.173274	-0.21111	-0.191546	0.0246403	0.567517	0.00706287	0.0162449	0.258325	0.00181725	0.0159912	0.100197	0.160629	0.406831	0.0857643

## Sheet: Table S4
				Log2(Observed / Expected)										q-value (BH-corrected p-value, permutation test)
Species A	Species B	Tissue	Histone Modification or Transcription Factor	Time Point	Peak: A-only, oCGI: A-only	Peak: A-only, oCGI: B-only	Peak: A-only, oCGI: Shared	Peak: B-only, oCGI: A-only	Peak: B-only, oCGI: B-only	Peak: B-only, oCGI: Shared	Peak: Shared, oCGI: A-only	Peak: Shared, oCGI: B-only	Peak: Shared, oCGI: Shared	Peak: A-only, oCGI: A-only	Peak: A-only, oCGI: B-only	Peak: A-only, oCGI: Shared	Peak: B-only, oCGI: A-only	Peak: B-only, oCGI: B-only	Peak: B-only, oCGI: Shared	Peak: Shared, oCGI: A-only	Peak: Shared, oCGI: B-only	Peak: Shared, oCGI: Shared
Rhesus	Marmoset	Brain	H3K4me3	NA	0.628877	-0.280662	-0.238235	-0.218221	0.584352	-0.162784	-1.73573	-1.36816	0.550361	6.926e-05	0.00344249	6.926e-05	0.00607804	6.926e-05	6.926e-05	6.926e-05	6.926e-05	6.926e-05
Rhesus	Marmoset	Liver	H3K4me3	NA	0.809367	-0.356225	-0.119624	-0.446005	0.272589	-0.0112336	-0.768284	-2.65541	0.386994	6.926e-05	0.031136	0.0226175	6.926e-05	6.926e-05	0.32018	0.0593519	6.926e-05	6.926e-05
Rhesus	Marmoset	Muscle	H3K4me3	NA	0.644597	-0.336658	-0.159137	-0.265043	0.653101	-0.143059	-1.8295	-1.66138	0.450645	6.926e-05	0.00560579	6.926e-05	0.0163381	6.926e-05	0.000204324	6.926e-05	6.926e-05	6.926e-05
Rhesus	Marmoset	Testis	H3K4me3	NA	0.935074	-0.505695	-0.387243	-0.589485	0.67014	-0.157462	-2.12375	-1.8413	0.660967	6.926e-05	6.926e-05	6.926e-05	6.926e-05	6.926e-05	6.926e-05	6.926e-05	6.926e-05	6.926e-05
Rhesus	Mouse	Brain	H3K4me3	NA	0.545652	-1.2826	-0.138763	-1.07769	0.958076	-0.257653	-0.918906	-1.71519	1.25881	6.926e-05	6.926e-05	0.0263135	6.926e-05	6.926e-05	0.00464461	6.926e-05	6.926e-05	6.926e-05
Rhesus	Mouse	Liver	H3K4me3	NA	0.55761	-1.73228	0.48316	-0.357088	0.50545	-0.479197	-0.920437	-Inf	1.23607	6.926e-05	6.926e-05	6.926e-05	0.000137301	6.926e-05	6.926e-05	0.0794318	6.926e-05	6.926e-05
Rhesus	Mouse	Muscle	H3K4me3	NA	0.484991	-1.64054	0.0531289	-0.932441	1.02081	-0.331438	-0.317563	-2.66549	0.881341	6.926e-05	6.926e-05	0.222042	6.926e-05	6.926e-05	0.000402128	0.103716	6.926e-05	6.926e-05
Rhesus	Mouse	Testis	H3K4me3	NA	0.795353	-1.99323	0.121462	-1.15332	0.80459	-0.524152	-1.23342	-3.3459	1.50499	6.926e-05	6.926e-05	0.023526	6.926e-05	6.926e-05	6.926e-05	6.926e-05	6.926e-05	6.926e-05
Rhesus	Rat	Brain	H3K4me3	NA	0.897676	-1.68345	0.178434	-1.29448	0.693632	-0.538272	-0.226881	-1.91539	1.18754	6.926e-05	6.926e-05	0.00649319	6.926e-05	6.926e-05	6.926e-05	0.10944	6.926e-05	6.926e-05
Rhesus	Rat	Liver	H3K4me3	NA	1.11674	-2.13335	0.615538	-0.635874	0.362506	-0.397785	-Inf	-3.16421	1.5726	6.926e-05	6.926e-05	6.926e-05	6.926e-05	6.926e-05	6.926e-05	6.926e-05	6.926e-05	6.926e-05
Rhesus	Rat	Muscle	H3K4me3	NA	0.829648	-1.78821	0.201088	-1.31194	0.798585	-0.649283	-1.08901	-1.76755	1.2756	6.926e-05	6.926e-05	0.0039327	6.926e-05	6.926e-05	6.926e-05	0.000532034	6.926e-05	6.926e-05
Rhesus	Rat	Testis	H3K4me3	NA	1.51066	-2.13134	0.635526	-1.1688	0.388367	-0.7442	-0.680458	-2.82313	2.00079	6.926e-05	6.926e-05	6.926e-05	6.926e-05	6.926e-05	6.926e-05	0.00338378	6.926e-05	6.926e-05
Rhesus	Pig	Brain	H3K4me3	NA	1.23087	-0.90919	0.00775038	-1.49162	0.502245	-0.412584	-2.09617	-2.16207	1.21909	6.926e-05	6.926e-05	0.431933	6.926e-05	6.926e-05	6.926e-05	6.926e-05	6.926e-05	6.926e-05
Rhesus	Pig	Liver	H3K4me3	NA	0.776351	-1.06029	0.167839	-0.716764	0.485354	-0.216731	-2.46679	-1.28106	0.682098	6.926e-05	6.926e-05	0.00410901	6.926e-05	6.926e-05	6.926e-05	0.00246649	0.00197196	6.926e-05
Rhesus	Pig	Muscle	H3K4me3	NA	1.13415	-1.16463	0.253969	-1.52322	0.584877	-0.597008	-1.87474	-1.98296	1.11484	6.926e-05	6.926e-05	6.926e-05	6.926e-05	6.926e-05	6.926e-05	6.926e-05	6.926e-05	6.926e-05
Rhesus	Pig	Testis	H3K4me3	NA	0.585196	-0.822338	0.216377	-1.47533	0.851165	-0.84296	-2.90058	-2.12158	1.11498	6.926e-05	6.926e-05	6.926e-05	6.926e-05	6.926e-05	6.926e-05	6.926e-05	6.926e-05	6.926e-05
Rhesus	Dog	Brain	H3K4me3	NA	0.885298	-0.56775	-0.129972	-1.3131	0.541794	-0.282799	-2.35596	-1.4136	1.04748	6.926e-05	6.926e-05	0.00476487	6.926e-05	6.926e-05	6.926e-05	6.926e-05	6.926e-05	6.926e-05
Rhesus	Dog	Liver	H3K4me3	NA	1.52778	-1.43269	0.469997	-0.72098	0.234456	-0.218049	-0.828129	-3.29761	1.20155	6.926e-05	6.926e-05	6.926e-05	6.926e-05	6.926e-05	6.926e-05	0.122684	6.926e-05	6.926e-05
Rhesus	Dog	Muscle	H3K4me3	NA	1.09635	-1.07109	0.180666	-1.17176	0.557632	-0.479652	-4.28205	-2.23562	1.0867	6.926e-05	6.926e-05	0.00072507	6.926e-05	6.926e-05	6.926e-05	6.926e-05	6.926e-05	6.926e-05
Rhesus	Dog	Testis	H3K4me3	NA	0.581658	-0.778956	0.16032	-1.16514	0.811976	-0.70965	-2.30363	-1.64652	1.00691	6.926e-05	6.926e-05	6.926e-05	6.926e-05	6.926e-05	6.926e-05	6.926e-05	6.926e-05	6.926e-05
Rhesus	Cat	Brain	H3K4me3	NA	0.920412	-0.597879	0.155425	-1.09506	0.496945	-0.582269	-1.90004	-1.70073	1.09342	6.926e-05	6.926e-05	0.000204324	6.926e-05	6.926e-05	6.926e-05	6.926e-05	6.926e-05	6.926e-05
Rhesus	Cat	Liver	H3K4me3	NA	1.50926	-1.65874	0.844593	-0.616891	0.213482	-0.339522	-1.60092	-3.35389	1.55932	6.926e-05	6.926e-05	6.926e-05	6.926e-05	6.926e-05	6.926e-05	0.0442064	6.926e-05	6.926e-05
Rhesus	Cat	Muscle	H3K4me3	NA	1.08835	-1.09205	0.513881	-0.880764	0.410793	-0.591777	-1.5937	-1.73968	1.13544	6.926e-05	6.926e-05	6.926e-05	6.926e-05	6.926e-05	6.926e-05	0.000137301	6.926e-05	6.926e-05
Rhesus	Cat	Testis	H3K4me3	NA	1.42052	-0.992206	0.714857	-0.972713	0.282864	-0.680545	-1.25105	-2.30998	1.74356	6.926e-05	6.926e-05	6.926e-05	6.926e-05	6.926e-05	6.926e-05	6.926e-05	6.926e-05	6.926e-05
Rhesus	Horse	Brain	H3K4me3	NA	1.01412	-0.789072	0.180093	-1.05647	0.487543	-0.513403	-1.09346	-1.75673	1.05098	6.926e-05	6.926e-05	6.926e-05	6.926e-05	6.926e-05	6.926e-05	6.926e-05	6.926e-05	6.926e-05
Rhesus	Horse	Liver	H3K4me3	NA	0.738982	-0.886475	0.277097	-0.376321	0.367024	-0.279931	-1.7305	-2.23043	0.825874	6.926e-05	6.926e-05	6.926e-05	0.000788764	6.926e-05	6.926e-05	0.00840312	6.926e-05	6.926e-05
Rhesus	Horse	Muscle	H3K4me3	NA	0.660611	-0.989494	0.263018	-0.89015	0.736369	-0.652507	-1.88991	-1.54248	0.776934	6.926e-05	6.926e-05	6.926e-05	6.926e-05	6.926e-05	6.926e-05	6.926e-05	6.926e-05	6.926e-05
Rhesus	Horse	Testis	H3K4me3	NA	0.533517	-0.707319	0.150725	-1.27975	0.82429	-0.601469	-3.87072	-2.30481	0.982125	6.926e-05	6.926e-05	6.926e-05	6.926e-05	6.926e-05	6.926e-05	6.926e-05	6.926e-05	6.926e-05
Marmoset	Mouse	Brain	H3K4me3	NA	0.526525	-1.00463	-0.141617	-0.987349	0.872464	-0.250494	-0.814616	-2.04191	1.22136	6.926e-05	6.926e-05	0.0208817	6.926e-05	6.926e-05	0.00416335	0.000137301	6.926e-05	6.926e-05
Marmoset	Mouse	Liver	H3K4me3	NA	0.625403	-1.52482	0.136492	-1.08857	0.87113	-0.54458	-0.782968	-Inf	1.39296	6.926e-05	6.926e-05	0.0716025	6.926e-05	6.926e-05	6.926e-05	0.0262057	6.926e-05	6.926e-05
Marmoset	Mouse	Muscle	H3K4me3	NA	0.478585	-1.91583	0.0805237	-0.750641	1.05071	-0.511636	-1.36955	-1.84587	1.22385	6.926e-05	6.926e-05	0.140767	6.926e-05	6.926e-05	6.926e-05	6.926e-05	0.000337037	6.926e-05
Marmoset	Mouse	Testis	H3K4me3	NA	0.816295	-1.70997	-0.0633261	-1.58944	0.878926	-0.608266	-1.19007	-3.33977	1.75749	6.926e-05	6.926e-05	0.178358	6.926e-05	6.926e-05	6.926e-05	6.926e-05	6.926e-05	6.926e-05
Marmoset	Rat	Brain	H3K4me3	NA	0.910517	-1.63725	0.219735	-1.31725	0.701913	-0.678949	-0.947699	-1.82283	1.40564	6.926e-05	6.926e-05	0.00097655	6.926e-05	6.926e-05	6.926e-05	6.926e-05	6.926e-05	6.926e-05
Marmoset	Rat	Liver	H3K4me3	NA	0.961093	-1.89587	0.394491	-1.0307	0.604948	-0.65235	-1.68257	-1.72247	1.40928	6.926e-05	6.926e-05	6.926e-05	6.926e-05	6.926e-05	6.926e-05	0.000532034	6.926e-05	6.926e-05
Marmoset	Rat	Muscle	H3K4me3	NA	0.830491	-2.02994	0.323512	-1.46502	0.849966	-0.849469	-2.09644	-1.3963	1.33742	6.926e-05	6.926e-05	6.926e-05	6.926e-05	6.926e-05	6.926e-05	6.926e-05	6.926e-05	6.926e-05
Marmoset	Rat	Testis	H3K4me3	NA	1.52048	-2.01736	0.47432	-1.46546	0.436676	-0.856629	-0.583794	-2.60343	2.034	6.926e-05	6.926e-05	6.926e-05	6.926e-05	6.926e-05	6.926e-05	0.00252778	6.926e-05	6.926e-05
Marmoset	Pig	Brain	H3K4me3	NA	1.23215	-0.940511	0.109646	-1.6345	0.499356	-0.476767	-1.26792	-1.80558	1.17249	6.926e-05	6.926e-05	0.0286957	6.926e-05	6.926e-05	6.926e-05	6.926e-05	6.926e-05	6.926e-05
Marmoset	Pig	Liver	H3K4me3	NA	0.569496	-0.736804	0.109934	-1.054	0.728344	-0.392885	-1.60334	-1.38171	0.746243	6.926e-05	6.926e-05	0.00905274	6.926e-05	6.926e-05	6.926e-05	0.000913262	0.000137301	6.926e-05
Marmoset	Pig	Muscle	H3K4me3	NA	1.13721	-1.10971	0.28701	-1.74964	0.563197	-0.591896	-1.10224	-1.33907	0.981898	6.926e-05	6.926e-05	6.926e-05	6.926e-05	6.926e-05	6.926e-05	0.000788764	6.926e-05	6.926e-05
Marmoset	Pig	Testis	H3K4me3	NA	0.510393	-0.615883	0.174094	-1.58411	0.833177	-0.927575	-2.69788	-1.86324	1.2531	6.926e-05	6.926e-05	6.926e-05	6.926e-05	6.926e-05	6.926e-05	6.926e-05	6.926e-05	6.926e-05
Marmoset	Dog	Brain	H3K4me3	NA	0.851568	-0.49513	-0.0807565	-1.19356	0.51121	-0.332696	-3.09037	-1.57784	1.09828	6.926e-05	6.926e-05	0.0540865	6.926e-05	6.926e-05	6.926e-05	6.926e-05	6.926e-05	6.926e-05
Marmoset	Dog	Liver	H3K4me3	NA	1.29644	-0.933202	0.222047	-1.45591	0.411443	-0.392429	-2.44735	-2.16779	1.21549	6.926e-05	6.926e-05	0.00128926	6.926e-05	6.926e-05	6.926e-05	6.926e-05	6.926e-05	6.926e-05
Marmoset	Dog	Muscle	H3K4me3	NA	1.07811	-1.15283	0.2314	-1.3138	0.574538	-0.486244	-2.31636	-1.29607	0.895228	6.926e-05	6.926e-05	6.926e-05	6.926e-05	6.926e-05	6.926e-05	6.926e-05	6.926e-05	6.926e-05
Marmoset	Dog	Testis	H3K4me3	NA	0.528231	-0.47623	0.0305471	-1.49243	0.782672	-0.604515	-2.78521	-2.23049	1.19658	6.926e-05	6.926e-05	0.153576	6.926e-05	6.926e-05	6.926e-05	6.926e-05	6.926e-05	6.926e-05
Marmoset	Cat	Brain	H3K4me3	NA	1.01144	-0.651839	0.167756	-1.53857	0.506447	-0.521042	-1.6013	-1.68756	1.02595	6.926e-05	6.926e-05	6.926e-05	6.926e-05	6.926e-05	6.926e-05	6.926e-05	6.926e-05	6.926e-05
Marmoset	Cat	Liver	H3K4me3	NA	1.00299	-1.1729	0.756802	-0.617599	0.346866	-0.692673	-1.41848	-2.21103	1.38351	6.926e-05	6.926e-05	6.926e-05	6.926e-05	6.926e-05	6.926e-05	0.0116483	6.926e-05	6.926e-05
Marmoset	Cat	Muscle	H3K4me3	NA	1.18891	-1.08969	0.518827	-1.16092	0.419129	-0.610916	-2.12154	-1.34767	1.06702	6.926e-05	6.926e-05	6.926e-05	6.926e-05	6.926e-05	6.926e-05	0.000137301	6.926e-05	6.926e-05
Marmoset	Cat	Testis	H3K4me3	NA	1.28068	-0.656995	0.546861	-1.18393	0.297879	-0.790959	-0.757348	-2.27556	1.76048	6.926e-05	6.926e-05	6.926e-05	6.926e-05	6.926e-05	6.926e-05	0.00185121	6.926e-05	6.926e-05
Marmoset	Horse	Brain	H3K4me3	NA	1.05436	-0.89942	0.242575	-1.11451	0.500017	-0.533709	-1.316	-1.70796	1.02451	6.926e-05	6.926e-05	6.926e-05	6.926e-05	6.926e-05	6.926e-05	6.926e-05	6.926e-05	6.926e-05
Marmoset	Horse	Liver	H3K4me3	NA	0.655843	-0.948632	0.242192	-0.838537	0.660837	-0.506011	-1.13662	-1.70247	0.741447	6.926e-05	6.926e-05	6.926e-05	6.926e-05	6.926e-05	6.926e-05	0.00613713	6.926e-05	6.926e-05
Marmoset	Horse	Muscle	H3K4me3	NA	0.779282	-0.854505	0.204946	-1.47783	0.73695	-0.639876	-1.64226	-1.50126	0.803306	6.926e-05	6.926e-05	6.926e-05	6.926e-05	6.926e-05	6.926e-05	0.000137301	6.926e-05	6.926e-05
Marmoset	Horse	Testis	H3K4me3	NA	0.465151	-0.519451	0.141759	-1.37589	0.79026	-0.691458	-2.83907	-1.70064	0.991881	6.926e-05	6.926e-05	6.926e-05	6.926e-05	6.926e-05	6.926e-05	6.926e-05	6.926e-05	6.926e-05
Mouse	Rat	Brain	H3K4me3	NA	0.915191	-1.05762	0.109547	-0.762742	0.5479	-0.423295	-0.592038	-1.32769	0.812939	6.926e-05	6.926e-05	0.0852543	6.926e-05	6.926e-05	6.926e-05	0.0114195	6.926e-05	6.926e-05
Mouse	Rat	Liver	H3K4me3	NA	0.727941	-0.728134	0.105801	-0.63367	0.439274	-0.325547	-0.713882	-0.708053	0.735103	6.926e-05	6.926e-05	0.133993	6.926e-05	6.926e-05	6.926e-05	0.0247345	0.000913262	6.926e-05
Mouse	Rat	Muscle	H3K4me3	NA	0.740265	-0.59187	0.0898455	-0.818225	0.471755	-0.371969	-0.893266	-0.883893	0.775383	6.926e-05	6.926e-05	0.151217	6.926e-05	6.926e-05	6.926e-05	0.0144706	6.926e-05	6.926e-05
Mouse	Rat	Testis	H3K4me3	NA	1.27565	-1.077	0.147499	-0.992127	0.370191	-0.368039	-0.0842809	-1.25797	1.02701	6.926e-05	6.926e-05	0.0219422	6.926e-05	6.926e-05	6.926e-05	0.30248	6.926e-05	6.926e-05
Mouse	Pig	Brain	H3K4me3	NA	1.41514	-0.997171	0.112172	-1.8945	0.372078	-0.385927	-0.539805	-1.20108	1.44673	6.926e-05	6.926e-05	0.141876	6.926e-05	6.926e-05	6.926e-05	0.0552077	6.926e-05	6.926e-05
Mouse	Pig	Liver	H3K4me3	NA	0.657945	-0.445287	-0.211452	-1.61598	0.490078	0.0324732	-Inf	-1.95548	1.56616	6.926e-05	6.926e-05	0.0114757	6.926e-05	6.926e-05	0.357199	6.926e-05	0.000270632	6.926e-05
Mouse	Pig	Muscle	H3K4me3	NA	1.18143	-0.780734	0.0707285	-1.56896	0.357689	-0.277805	-2.11351	-0.883033	1.40805	6.926e-05	6.926e-05	0.247914	6.926e-05	6.926e-05	0.000137301	0.000595877	6.926e-05	6.926e-05
Mouse	Pig	Testis	H3K4me3	NA	0.577879	-0.59806	0.0201661	-2.48298	0.731327	-0.346487	-3.95691	-0.939796	1.69196	6.926e-05	6.926e-05	0.330915	6.926e-05	6.926e-05	6.926e-05	6.926e-05	0.000851419	6.926e-05
Mouse	Dog	Brain	H3K4me3	NA	1.08355	-0.752745	-0.0350682	-1.57018	0.419318	-0.259208	-2.25221	-1.16556	1.36522	6.926e-05	6.926e-05	0.335976	6.926e-05	6.926e-05	6.926e-05	6.926e-05	6.926e-05	6.926e-05
Mouse	Dog	Liver	H3K4me3	NA	1.23104	-0.738396	-0.233812	-1.83955	0.343717	-0.0820111	-2.64821	-1.19495	1.63289	6.926e-05	6.926e-05	0.0412388	6.926e-05	6.926e-05	0.138499	0.00128926	6.926e-05	6.926e-05
Mouse	Dog	Muscle	H3K4me3	NA	1.29219	-0.673564	-0.0941394	-2.00392	0.322129	-0.159476	-2.11125	-0.578754	1.20712	6.926e-05	6.926e-05	0.217036	6.926e-05	6.926e-05	0.0195635	0.001164	0.00135	6.926e-05
Mouse	Dog	Testis	H3K4me3	NA	0.535813	-0.453352	-0.102598	-1.8991	0.646033	-0.210301	-3.49886	-0.812984	1.61208	6.926e-05	6.926e-05	0.0237442	6.926e-05	6.926e-05	0.0140606	6.926e-05	0.000337037	6.926e-05
Mouse	Cat	Brain	H3K4me3	NA	1.08221	-0.773192	0.251104	-1.39902	0.392549	-0.502232	-2.17413	-0.986596	1.41424	6.926e-05	6.926e-05	0.00135	6.926e-05	6.926e-05	6.926e-05	6.926e-05	6.926e-05	6.926e-05
Mouse	Cat	Liver	H3K4me3	NA	0.984329	-0.740776	0.605548	-0.905305	0.280909	-0.591789	-0.0128578	-1.06894	1.56369	6.926e-05	6.926e-05	6.926e-05	6.926e-05	6.926e-05	6.926e-05	0.395221	6.926e-05	6.926e-05
Mouse	Cat	Muscle	H3K4me3	NA	1.34843	-0.798115	0.285874	-1.26609	0.26054	-0.298707	-Inf	-0.486427	1.27599	6.926e-05	6.926e-05	0.00590492	6.926e-05	6.926e-05	6.926e-05	6.926e-05	0.0024051	6.926e-05
Mouse	Cat	Testis	H3K4me3	NA	1.17568	-0.704748	0.435786	-1.39199	0.303509	-0.688544	-0.328367	-1.27888	1.99265	6.926e-05	6.926e-05	6.926e-05	6.926e-05	6.926e-05	6.926e-05	0.109902	6.926e-05	6.926e-05
Mouse	Horse	Brain	H3K4me3	NA	1.28534	-0.959997	0.142048	-1.52277	0.360349	-0.302718	-0.910015	-1.09461	1.33183	6.926e-05	6.926e-05	0.061347	6.926e-05	6.926e-05	6.926e-05	0.0118206	6.926e-05	6.926e-05
Mouse	Horse	Liver	H3K4me3	NA	0.772138	-0.451618	-0.124282	-1.58694	0.370384	0.0193088	-1.26616	-0.607269	0.994242	6.926e-05	6.926e-05	0.0885179	6.926e-05	6.926e-05	0.390073	0.033982	0.0361033	0.00141262
Mouse	Horse	Muscle	H3K4me3	NA	0.846401	-0.603631	0.0932637	-1.54466	0.425866	-0.263937	-1.98395	-0.370971	0.948855	6.926e-05	6.926e-05	0.141938	6.926e-05	6.926e-05	0.00185121	0.00203163	0.0506864	0.000137301
Mouse	Horse	Testis	H3K4me3	NA	0.521768	-0.458839	-0.0954497	-2.42064	0.669996	-0.0304943	-3.73395	-1.05471	1.58511	6.926e-05	6.926e-05	0.0154687	6.926e-05	6.926e-05	0.34812	6.926e-05	0.00110194	6.926e-05
Rat	Pig	Brain	H3K4me3	NA	1.05205	-1.18505	-0.237307	-2.28484	0.621791	-0.187355	-2.3465	-0.921474	1.4832	6.926e-05	6.926e-05	0.000270632	6.926e-05	6.926e-05	0.00072507	6.926e-05	6.926e-05	6.926e-05
Rat	Pig	Liver	H3K4me3	NA	0.450241	-0.505259	-0.162184	-1.88635	0.765683	0.121887	-3.27947	-0.59829	1.28516	6.926e-05	6.926e-05	0.00153923	6.926e-05	6.926e-05	0.130138	6.926e-05	0.0729189	6.926e-05
Rat	Pig	Muscle	H3K4me3	NA	1.08078	-1.15229	-0.0490548	-2.07913	0.543465	-0.20368	-2.02468	-0.91156	1.39372	6.926e-05	6.926e-05	0.274048	6.926e-05	6.926e-05	0.00191281	6.926e-05	6.926e-05	6.926e-05
Rat	Pig	Testis	H3K4me3	NA	0.270254	-0.523032	-0.0677093	-2.35478	1.27612	-0.311167	-2.14972	-0.746919	1.86206	6.926e-05	6.926e-05	0.00488309	6.926e-05	6.926e-05	0.00338378	6.926e-05	0.00203163	6.926e-05
Rat	Dog	Brain	H3K4me3	NA	0.824444	-0.800452	-0.348588	-2.29321	0.679357	-0.0287947	-Inf	-0.71998	1.42739	6.926e-05	6.926e-05	6.926e-05	6.926e-05	6.926e-05	0.323919	6.926e-05	6.926e-05	6.926e-05
Rat	Dog	Liver	H3K4me3	NA	0.959496	-0.782929	-0.410723	-2.32251	0.529337	0.0521027	-1.49087	-1.1674	1.49143	6.926e-05	6.926e-05	6.926e-05	6.926e-05	6.926e-05	0.238855	0.000137301	6.926e-05	6.926e-05
Rat	Dog	Muscle	H3K4me3	NA	1.08492	-1.02573	-0.364617	-2.48921	0.550494	0.00668857	-2.3326	-0.623762	1.26343	6.926e-05	6.926e-05	6.926e-05	6.926e-05	6.926e-05	0.431933	6.926e-05	0.000595877	6.926e-05
Rat	Dog	Testis	H3K4me3	NA	0.282657	-0.503988	-0.147123	-2.42779	1.23969	0.0174418	-1.66877	-0.773364	1.67404	6.926e-05	6.926e-05	6.926e-05	6.926e-05	6.926e-05	0.412294	6.926e-05	0.00104	6.926e-05
Rat	Cat	Brain	H3K4me3	NA	0.858625	-0.899709	0.00992912	-1.96673	0.654036	-0.41873	-1.91616	-0.931557	1.30395	6.926e-05	6.926e-05	0.41936	6.926e-05	6.926e-05	6.926e-05	6.926e-05	6.926e-05	6.926e-05
Rat	Cat	Liver	H3K4me3	NA	0.883401	-0.883047	0.201356	-1.28627	0.481565	-0.513664	-1.22825	-0.988454	1.56229	6.926e-05	6.926e-05	0.0076867	6.926e-05	6.926e-05	6.926e-05	0.000851419	6.926e-05	6.926e-05
Rat	Cat	Muscle	H3K4me3	NA	1.16716	-1.03382	0.125462	-1.60197	0.414601	-0.275472	-0.539495	-1.00792	1.23072	6.926e-05	6.926e-05	0.071666	6.926e-05	6.926e-05	6.926e-05	0.0516631	6.926e-05	6.926e-05
Rat	Cat	Testis	H3K4me3	NA	0.704529	-0.845423	0.174712	-1.50706	0.628596	-0.709612	-0.779882	-0.958175	1.65213	6.926e-05	6.926e-05	6.926e-05	6.926e-05	6.926e-05	6.926e-05	6.926e-05	6.926e-05	6.926e-05
Rat	Horse	Brain	H3K4me3	NA	0.935652	-1.02236	-0.0970652	-1.81942	0.597537	-0.250711	-1.70876	-0.913539	1.39084	6.926e-05	6.926e-05	0.0611414	6.926e-05	6.926e-05	6.926e-05	6.926e-05	6.926e-05	6.926e-05
Rat	Horse	Liver	H3K4me3	NA	0.587345	-0.623863	-0.183273	-2.01649	0.732744	-0.00108954	-Inf	-1.08029	1.51473	6.926e-05	6.926e-05	0.00122721	6.926e-05	6.926e-05	0.469383	6.926e-05	0.00209349	6.926e-05
Rat	Horse	Muscle	H3K4me3	NA	0.720645	-0.813977	-0.201347	-1.8087	0.690396	-0.0959899	-2.28263	-0.905825	1.41009	6.926e-05	6.926e-05	0.002835	6.926e-05	6.926e-05	0.140431	6.926e-05	0.000402128	6.926e-05
Rat	Horse	Testis	H3K4me3	NA	0.257926	-0.4552	-0.135245	-2.37685	1.2291	0.116304	-3.62258	-0.232015	1.67522	6.926e-05	6.926e-05	6.926e-05	6.926e-05	6.926e-05	0.107277	6.926e-05	0.156799	6.926e-05
Pig	Dog	Brain	H3K4me3	NA	0.641055	-1.00529	-0.142969	-1.66607	1.02421	-0.222641	-1.72698	-1.87164	0.964399	6.926e-05	6.926e-05	6.926e-05	6.926e-05	6.926e-05	6.926e-05	6.926e-05	6.926e-05	6.926e-05
Pig	Dog	Liver	H3K4me3	NA	1.12521	-1.07446	0.00244768	-0.761467	0.333407	-0.11023	-0.796829	-2.97142	0.99728	6.926e-05	6.926e-05	0.462281	6.926e-05	6.926e-05	0.000402128	0.0383571	6.926e-05	6.926e-05
Pig	Dog	Muscle	H3K4me3	NA	0.713069	-1.02098	-0.146989	-1.14565	0.723675	-0.0971689	-1.59621	-1.13431	0.877472	6.926e-05	6.926e-05	0.00072507	6.926e-05	6.926e-05	0.0252452	6.926e-05	6.926e-05	6.926e-05
Pig	Dog	Testis	H3K4me3	NA	0.639041	-0.83565	-0.165316	-0.76726	0.564044	-0.0625474	-1.75429	-1.84711	1.11086	6.926e-05	6.926e-05	0.000337037	6.926e-05	6.926e-05	0.071666	6.926e-05	6.926e-05	6.926e-05
Pig	Cat	Brain	H3K4me3	NA	0.720807	-0.989636	-0.0212576	-1.50018	0.850315	-0.302565	-1.54137	-1.47997	0.82583	6.926e-05	6.926e-05	0.247361	6.926e-05	6.926e-05	6.926e-05	6.926e-05	6.926e-05	6.926e-05
Pig	Cat	Liver	H3K4me3	NA	0.647789	-1.01083	0.339667	-0.20284	0.228501	-0.184286	-1.64386	-1.8024	1.05765	6.926e-05	6.926e-05	6.926e-05	6.926e-05	6.926e-05	6.926e-05	0.00265008	6.926e-05	6.926e-05
Pig	Cat	Muscle	H3K4me3	NA	0.815175	-1.24434	0.112666	-0.933389	0.593246	-0.265481	-0.875726	-1.05345	0.71722	6.926e-05	6.926e-05	0.00542915	6.926e-05	6.926e-05	6.926e-05	6.926e-05	6.926e-05	6.926e-05
Pig	Cat	Testis	H3K4me3	NA	0.938415	-0.949934	0.211024	-0.297921	0.177618	-0.119187	-0.925836	-1.46816	1.13514	6.926e-05	6.926e-05	6.926e-05	6.926e-05	6.926e-05	6.926e-05	0.000595877	6.926e-05	6.926e-05
Pig	Horse	Brain	H3K4me3	NA	0.816294	-1.62513	-0.0348675	-1.25789	0.898542	-0.406208	-1.30299	-1.51529	0.935878	6.926e-05	6.926e-05	0.185149	6.926e-05	6.926e-05	6.926e-05	6.926e-05	6.926e-05	6.926e-05
Pig	Horse	Liver	H3K4me3	NA	0.745907	-1.21013	0.0371844	-0.821327	0.567475	-0.120739	-0.804839	-1.01749	0.53555	6.926e-05	6.926e-05	0.25089	6.926e-05	6.926e-05	0.00332621	0.0185569	0.00197196	6.926e-05
Pig	Horse	Muscle	H3K4me3	NA	0.581972	-1.32458	-0.0605137	-1.3517	1.07532	-0.240846	-1.80034	-0.842504	0.827323	6.926e-05	6.926e-05	0.0541629	6.926e-05	6.926e-05	6.926e-05	6.926e-05	0.000532034	6.926e-05
Pig	Horse	Testis	H3K4me3	NA	0.662838	-0.851552	-0.160873	-1.02162	0.62572	-0.0298671	-1.74003	-1.85707	1.02776	6.926e-05	6.926e-05	6.926e-05	6.926e-05	6.926e-05	0.231649	6.926e-05	6.926e-05	6.926e-05
Dog	Cat	Brain	H3K4me3	NA	0.807958	-1.10793	-0.0209937	-0.795668	0.680189	-0.258371	-1.22121	-1.96295	0.741818	6.926e-05	6.926e-05	0.29554	6.926e-05	6.926e-05	6.926e-05	6.926e-05	6.926e-05	6.926e-05
Dog	Cat	Liver	H3K4me3	NA	0.49813	-1.04963	0.262553	-0.396798	0.551679	-0.42934	-0.597862	-1.74779	0.850386	6.926e-05	6.926e-05	6.926e-05	6.926e-05	6.926e-05	6.926e-05	0.00410901	6.926e-05	6.926e-05
Dog	Cat	Muscle	H3K4me3	NA	0.662787	-1.1702	0.177343	-0.513832	0.610323	-0.394897	-1.01873	-1.73221	0.791248	6.926e-05	6.926e-05	6.926e-05	6.926e-05	6.926e-05	6.926e-05	6.926e-05	6.926e-05	6.926e-05
Dog	Cat	Testis	H3K4me3	NA	0.930207	-0.704901	0.104811	-0.256477	0.178939	-0.16214	-0.816469	-2.14851	1.25477	6.926e-05	6.926e-05	0.0485823	6.926e-05	6.926e-05	6.926e-05	6.926e-05	6.926e-05	6.926e-05
Dog	Horse	Brain	H3K4me3	NA	0.911209	-1.84863	0.0204144	-0.815612	0.676405	-0.295486	-0.980352	-1.97553	0.873701	6.926e-05	6.926e-05	0.331224	6.926e-05	6.926e-05	6.926e-05	6.926e-05	6.926e-05	6.926e-05
Dog	Horse	Liver	H3K4me3	NA	0.394595	-0.907208	-0.0395005	-0.952137	1.02016	-0.145225	-2.6503	-1.3181	0.915604	6.926e-05	6.926e-05	0.113553	6.926e-05	6.926e-05	0.012827	6.926e-05	0.00104	6.926e-05
Dog	Horse	Muscle	H3K4me3	NA	0.568349	-1.25881	0.0368546	-1.23118	1.00985	-0.332351	-1.70285	-1.4185	0.813852	6.926e-05	6.926e-05	0.155982	6.926e-05	6.926e-05	6.926e-05	6.926e-05	6.926e-05	6.926e-05
Dog	Horse	Testis	H3K4me3	NA	0.551012	-0.733701	-0.0694221	-0.844686	0.642929	-0.103859	-1.66886	-1.78101	0.914153	6.926e-05	6.926e-05	0.0315583	6.926e-05	6.926e-05	0.00756751	6.926e-05	6.926e-05	6.926e-05
Cat	Horse	Brain	H3K4me3	NA	0.822586	-1.26515	-0.186237	-1.05352	0.706663	-0.0985199	-1.17101	-1.86135	0.846726	6.926e-05	6.926e-05	6.926e-05	6.926e-05	6.926e-05	0.001164	6.926e-05	6.926e-05	6.926e-05
Cat	Horse	Liver	H3K4me3	NA	0.336669	-0.458985	-0.173204	-1.26027	0.882237	0.149938	-2.15976	-1.56157	1.13699	6.926e-05	6.926e-05	6.926e-05	6.926e-05	6.926e-05	0.0167509	6.926e-05	0.000204324	6.926e-05
Cat	Horse	Muscle	H3K4me3	NA	0.448574	-0.902063	-0.165293	-1.43182	1.11019	0.0341974	-1.56409	-0.619472	0.800051	6.926e-05	6.926e-05	6.926e-05	6.926e-05	6.926e-05	0.281338	6.926e-05	0.00720671	6.926e-05
Cat	Horse	Testis	H3K4me3	NA	0.176899	-0.309509	-0.116623	-0.968271	0.968404	0.232851	-2.26145	-0.448221	1.12846	6.926e-05	6.926e-05	6.926e-05	6.926e-05	6.926e-05	6.926e-05	6.926e-05	0.0465616	6.926e-05
Rhesus	Marmoset	Brain	H3K27ac	NA	0.126575	-0.0694233	-0.103892	0.012214	0.154312	-0.167457	-0.194764	-0.207829	0.345548	6.926e-05	0.0504353	0.00271109	0.309232	6.926e-05	6.926e-05	6.926e-05	6.926e-05	6.926e-05
Rhesus	Marmoset	Liver	H3K27ac	NA	0.129947	-0.166811	-0.00597862	-0.0680975	0.195605	-0.129253	-0.0876445	-0.23811	0.278852	0.000661284	0.000532034	0.437423	0.0223899	6.926e-05	6.926e-05	0.0866782	0.000851419	6.926e-05
Rhesus	Marmoset	Muscle	H3K27ac	NA	0.0691912	-0.022593	-0.0651437	-0.013868	0.0839937	-0.0712134	-0.138996	-0.059766	0.204107	0.00332621	0.225768	0.017019	0.36504	0.0307965	0.0676233	0.00203163	0.135375	6.926e-05
Rhesus	Marmoset	Testis	H3K27ac	NA	0.310278	-0.248048	-0.149138	-0.246315	0.253928	-0.0136413	-0.334137	-0.100402	0.324993	6.926e-05	6.926e-05	6.926e-05	6.926e-05	6.926e-05	0.335668	6.926e-05	0.0695868	6.926e-05
Rhesus	Mouse	Brain	H3K27ac	NA	0.261664	-0.529395	0.0751633	-0.297792	0.425075	-0.282716	-0.0346332	-0.153047	0.3952	6.926e-05	6.926e-05	0.115357	6.926e-05	6.926e-05	6.926e-05	0.246016	0.0169119	6.926e-05
Rhesus	Mouse	Liver	H3K27ac	NA	0.153368	-0.23978	0.0725235	-0.161669	0.247127	-0.266859	-0.273277	0.084293	0.507004	6.926e-05	6.926e-05	0.166401	6.926e-05	6.926e-05	0.00643916	0.00649319	0.2295	0.00786094
Rhesus	Mouse	Muscle	H3K27ac	NA	0.190635	-0.276799	0.0823126	-0.245947	0.263234	-0.127553	-0.0562822	0.047322	0.0371358	6.926e-05	6.926e-05	0.0959496	6.926e-05	6.926e-05	0.0574637	0.168294	0.215546	0.368319
Rhesus	Mouse	Testis	H3K27ac	NA	0.365621	-0.619618	0.0527674	-0.410669	0.412764	-0.166051	-0.193227	-0.0197285	0.473338	6.926e-05	6.926e-05	0.19869	6.926e-05	6.926e-05	0.00566526	0.0207709	0.410313	0.00160086
Rhesus	Rat	Brain	H3K27ac	NA	0.434035	-0.492788	0.0725649	-0.383779	0.316742	-0.332459	-0.087034	-0.165475	0.583487	6.926e-05	6.926e-05	0.105812	6.926e-05	6.926e-05	6.926e-05	0.0569714	6.926e-05	6.926e-05
Rhesus	Rat	Liver	H3K27ac	NA	0.320827	-0.26964	0.150395	-0.293614	0.195124	-0.267241	-0.10903	-0.0336277	0.388283	6.926e-05	6.926e-05	0.0258724	6.926e-05	6.926e-05	0.000204324	0.122063	0.272878	0.00703135
Rhesus	Rat	Muscle	H3K27ac	NA	0.306492	-0.261638	0.0790752	-0.317731	0.24488	-0.391687	-0.188174	-0.0165887	0.453512	6.926e-05	6.926e-05	0.0843343	6.926e-05	6.926e-05	6.926e-05	0.00110194	0.330346	6.926e-05
Rhesus	Rat	Testis	H3K27ac	NA	0.585657	-0.666033	0.348328	-0.546295	0.340146	-0.530723	-0.149435	-0.136082	0.690651	6.926e-05	6.926e-05	6.926e-05	6.926e-05	6.926e-05	6.926e-05	0.0412101	0.00638022	6.926e-05
Rhesus	Pig	Brain	H3K27ac	NA	0.488758	-0.173778	0.101709	-0.394663	0.139283	-0.249773	0.0586941	-0.194001	0.480899	6.926e-05	6.926e-05	0.00381366	6.926e-05	6.926e-05	6.926e-05	0.198338	6.926e-05	6.926e-05
Rhesus	Pig	Liver	H3K27ac	NA	0.274219	-0.100464	0.126016	-0.228836	0.108103	-0.292086	-0.167577	-0.143024	0.542362	6.926e-05	6.926e-05	0.00295759	6.926e-05	6.926e-05	6.926e-05	0.0867604	6.926e-05	6.926e-05
Rhesus	Pig	Muscle	H3K27ac	NA	0.108907	-0.0190502	-0.0230811	-0.120647	0.0568001	-0.120725	-0.136355	-0.0486947	0.254031	0.000270632	0.0306906	0.220682	0.0129427	6.926e-05	0.00525	0.0414552	0.0187149	6.926e-05
Rhesus	Pig	Testis	H3K27ac	NA	0.331619	-0.198492	0.283775	-0.324123	0.182968	-0.492619	0.0226294	-0.251323	0.615936	6.926e-05	6.926e-05	6.926e-05	6.926e-05	6.926e-05	6.926e-05	0.393794	6.926e-05	6.926e-05
Rhesus	Dog	Brain	H3K27ac	NA	0.312996	-0.0993453	-0.00846369	-0.342998	0.14491	-0.249112	0.0486468	-0.216962	0.533517	6.926e-05	6.926e-05	0.410313	6.926e-05	6.926e-05	6.926e-05	0.227497	6.926e-05	6.926e-05
Rhesus	Dog	Liver	H3K27ac	NA	0.1427	-0.043582	0.00440076	-0.179771	0.0757335	-0.122969	0.122729	-0.168415	0.409643	0.000270632	0.00350374	0.456404	6.926e-05	6.926e-05	0.0038747	0.122891	6.926e-05	6.926e-05
Rhesus	Dog	Muscle	H3K27ac	NA	0.147198	-0.0160471	-0.0950367	-0.268215	0.0674388	-0.0196264	-0.0128001	-0.0903942	0.306765	6.926e-05	0.0671942	0.0021561	6.926e-05	6.926e-05	0.338244	0.426224	0.000204324	6.926e-05
Rhesus	Dog	Testis	H3K27ac	NA	0.238371	-0.0853517	0.0115126	-0.320953	0.137355	-0.190213	0.116418	-0.269907	0.546052	6.926e-05	6.926e-05	0.38138	6.926e-05	6.926e-05	6.926e-05	0.10056	6.926e-05	6.926e-05
Rhesus	Cat	Brain	H3K27ac	NA	0.318166	-0.0515199	0.0125997	-0.386263	0.109843	-0.310725	0.0487736	-0.202488	0.596941	6.926e-05	6.926e-05	0.34113	6.926e-05	6.926e-05	6.926e-05	0.266155	6.926e-05	6.926e-05
Rhesus	Cat	Liver	H3K27ac	NA	0.233104	-0.0380052	0.0451587	-0.232067	0.0658156	-0.238461	0.0147646	-0.180908	0.672437	6.926e-05	6.926e-05	0.142	6.926e-05	6.926e-05	6.926e-05	0.434982	6.926e-05	6.926e-05
Rhesus	Cat	Muscle	H3K27ac	NA	0.0374633	0.00357168	-0.0381311	-0.110857	0.0379213	-0.130883	0.047064	-0.091922	0.351673	0.130974	0.279858	0.0583904	0.0517022	0.000467618	0.00344249	0.311173	6.926e-05	6.926e-05
Rhesus	Cat	Testis	H3K27ac	NA	0.385424	-0.0698765	0.046595	-0.462554	0.0896147	-0.181485	0.232903	-0.201545	0.527002	6.926e-05	6.926e-05	0.0841952	6.926e-05	6.926e-05	6.926e-05	0.0142957	6.926e-05	6.926e-05
Rhesus	Horse	Brain	H3K27ac	NA	0.413111	-0.135139	-0.00826417	-0.399169	0.179607	-0.290235	-0.339701	-0.187189	0.581768	6.926e-05	6.926e-05	0.394987	6.926e-05	6.926e-05	6.926e-05	6.926e-05	6.926e-05	6.926e-05
Rhesus	Horse	Liver	H3K27ac	NA	0.299743	-0.103248	0.0686813	-0.169607	0.0805175	-0.158724	-0.177364	-0.101164	0.396925	6.926e-05	6.926e-05	0.0697886	6.926e-05	6.926e-05	6.926e-05	0.0437761	0.000595877	6.926e-05
Rhesus	Horse	Muscle	H3K27ac	NA	0.187723	-0.0419224	-0.0210598	-0.229031	0.104238	-0.208991	-0.152192	-0.0890589	0.357307	6.926e-05	6.926e-05	0.241025	6.926e-05	6.926e-05	6.926e-05	0.0186623	6.926e-05	6.926e-05
Rhesus	Horse	Testis	H3K27ac	NA	0.427115	-0.171635	0.0942719	-0.339337	0.147817	-0.248668	-0.287395	-0.140158	0.497888	6.926e-05	6.926e-05	0.00452247	6.926e-05	6.926e-05	6.926e-05	0.000851419	6.926e-05	6.926e-05
Marmoset	Mouse	Brain	H3K27ac	NA	0.288033	-0.463257	0.0514113	-0.457019	0.457072	-0.210816	-0.0562421	-0.0359487	0.239404	6.926e-05	6.926e-05	0.177185	6.926e-05	6.926e-05	0.00338378	0.153083	0.277695	0.015697
Marmoset	Mouse	Liver	H3K27ac	NA	0.159838	-0.182075	-0.0133445	-0.264269	0.256104	-0.103638	-0.0998401	-0.00576961	0.313736	6.926e-05	6.926e-05	0.402064	6.926e-05	6.926e-05	0.194435	0.160654	0.453864	0.0617579
Marmoset	Mouse	Muscle	H3K27ac	NA	0.190394	-0.295497	0.230035	-0.230954	0.253029	-0.274323	0.13179	-0.180022	0.124888	6.926e-05	6.926e-05	0.00110194	6.926e-05	6.926e-05	0.000204324	0.0316637	0.00750928	0.193157
Marmoset	Mouse	Testis	H3K27ac	NA	0.398976	-0.71417	0.0915595	-0.475208	0.47468	-0.2617	-0.0808533	-0.312717	0.685945	6.926e-05	6.926e-05	0.0744188	6.926e-05	6.926e-05	6.926e-05	0.204149	0.00295759	6.926e-05
Marmoset	Rat	Brain	H3K27ac	NA	0.450441	-0.412721	0.0653404	-0.514724	0.323722	-0.346475	-0.158933	-0.0574471	0.475115	6.926e-05	6.926e-05	0.115926	6.926e-05	6.926e-05	6.926e-05	0.00289689	0.0678261	6.926e-05
Marmoset	Rat	Liver	H3K27ac	NA	0.289076	-0.216674	0.157541	-0.355524	0.211232	-0.340741	-0.0830939	-0.0457769	0.363029	6.926e-05	6.926e-05	0.0115318	6.926e-05	6.926e-05	6.926e-05	0.196539	0.197546	0.00780581
Marmoset	Rat	Muscle	H3K27ac	NA	0.362561	-0.30018	0.185461	-0.290219	0.195586	-0.313349	-0.106204	-0.0376087	0.348492	6.926e-05	6.926e-05	0.00356495	6.926e-05	6.926e-05	6.926e-05	0.0715708	0.17745	0.000532034
Marmoset	Rat	Testis	H3K27ac	NA	0.667413	-0.796022	0.442007	-0.654011	0.359118	-0.515619	0.141504	-0.344205	0.684286	6.926e-05	6.926e-05	6.926e-05	6.926e-05	6.926e-05	6.926e-05	0.0760019	6.926e-05	6.926e-05
Marmoset	Pig	Brain	H3K27ac	NA	0.371749	-0.0900002	0.0222821	-0.408564	0.130977	-0.314426	0.148737	-0.264816	0.683088	6.926e-05	6.926e-05	0.275637	6.926e-05	6.926e-05	6.926e-05	0.0199641	6.926e-05	6.926e-05
Marmoset	Pig	Liver	H3K27ac	NA	0.209249	-0.0507956	0.0315539	-0.289128	0.0982661	-0.267582	0.0529999	-0.166954	0.57028	6.926e-05	6.926e-05	0.233108	6.926e-05	6.926e-05	6.926e-05	0.308596	6.926e-05	6.926e-05
Marmoset	Pig	Muscle	H3K27ac	NA	0.213325	-0.0479812	0.000515756	-0.193638	0.0848207	-0.245323	-0.146802	-0.101688	0.479671	6.926e-05	6.926e-05	0.488599	6.926e-05	6.926e-05	6.926e-05	0.0539146	6.926e-05	6.926e-05
Marmoset	Pig	Testis	H3K27ac	NA	0.40666	-0.206833	0.300174	-0.404067	0.173857	-0.477678	-0.0176693	-0.211137	0.622963	6.926e-05	6.926e-05	6.926e-05	6.926e-05	6.926e-05	6.926e-05	0.427964	6.926e-05	6.926e-05
Marmoset	Dog	Brain	H3K27ac	NA	0.201956	-0.0380256	-0.0406023	-0.250821	0.109209	-0.272151	-0.00545642	-0.199688	0.597994	6.926e-05	0.000204324	0.124393	6.926e-05	6.926e-05	6.926e-05	0.465674	6.926e-05	6.926e-05
Marmoset	Dog	Liver	H3K27ac	NA	0.172698	-0.0100663	-0.146848	-0.275862	0.0688641	-0.0615231	0.0318655	-0.196966	0.625007	6.926e-05	0.202571	0.000851419	6.926e-05	6.926e-05	0.133379	0.376355	6.926e-05	6.926e-05
Marmoset	Dog	Muscle	H3K27ac	NA	0.0769245	-0.00921044	-0.0362048	-0.138124	0.0718082	-0.192964	0.132731	-0.191071	0.507119	0.0355607	0.235519	0.198648	0.00178947	6.926e-05	6.926e-05	0.0617226	6.926e-05	6.926e-05
Marmoset	Dog	Testis	H3K27ac	NA	0.328767	-0.151473	0.117497	-0.388598	0.176161	-0.32223	-0.0297562	-0.288263	0.67892	6.926e-05	6.926e-05	0.000788764	6.926e-05	6.926e-05	6.926e-05	0.386666	6.926e-05	6.926e-05
Marmoset	Cat	Brain	H3K27ac	NA	0.264832	-0.0281017	-0.0056748	-0.438644	0.0887034	-0.267516	0.0998164	-0.163849	0.541965	6.926e-05	6.926e-05	0.417264	6.926e-05	6.926e-05	6.926e-05	0.138271	6.926e-05	6.926e-05
Marmoset	Cat	Liver	H3K27ac	NA	0.187218	-0.0223752	0.0141459	-0.172533	0.0491092	-0.19438	-0.242013	-0.0966685	0.512617	0.000270632	0.00476487	0.352986	0.00277307	6.926e-05	6.926e-05	0.0540865	6.926e-05	6.926e-05
Marmoset	Cat	Muscle	H3K27ac	NA	0.214108	-0.0166703	-0.0407239	-0.29283	0.0518228	-0.125658	-0.0950772	-0.0850613	0.396381	6.926e-05	0.0177823	0.122891	6.926e-05	6.926e-05	0.00203163	0.20439	6.926e-05	6.926e-05
Marmoset	Cat	Testis	H3K27ac	NA	0.580493	-0.142467	0.221136	-0.631591	0.126412	-0.361327	0.0119299	-0.22688	0.690162	6.926e-05	6.926e-05	6.926e-05	6.926e-05	6.926e-05	6.926e-05	0.445227	6.926e-05	6.926e-05
Marmoset	Horse	Brain	H3K27ac	NA	0.367309	-0.0749506	-0.0632956	-0.537614	0.152668	-0.228653	-0.17399	-0.200227	0.603198	6.926e-05	6.926e-05	0.0158709	6.926e-05	6.926e-05	6.926e-05	0.0180609	6.926e-05	6.926e-05
Marmoset	Horse	Liver	H3K27ac	NA	0.249826	-0.0423153	-0.0538428	-0.183651	0.0652556	-0.138379	-0.164006	-0.117123	0.492951	6.926e-05	0.00135	0.125191	0.000137301	6.926e-05	6.926e-05	0.0580125	6.926e-05	6.926e-05
Marmoset	Horse	Muscle	H3K27ac	NA	0.300832	-0.079394	0.033731	-0.273894	0.0986923	-0.202089	-0.102035	-0.0981896	0.369367	6.926e-05	6.926e-05	0.208841	6.926e-05	6.926e-05	6.926e-05	0.127461	6.926e-05	6.926e-05
Marmoset	Horse	Testis	H3K27ac	NA	0.572457	-0.255343	0.218364	-0.513437	0.185171	-0.349266	-0.354539	-0.150227	0.540579	6.926e-05	6.926e-05	6.926e-05	6.926e-05	6.926e-05	6.926e-05	0.000532034	6.926e-05	6.926e-05
Mouse	Rat	Brain	H3K27ac	NA	0.263541	-0.195061	0.0757446	-0.162127	0.174503	-0.246731	-0.112015	-0.0797713	0.252117	6.926e-05	6.926e-05	0.0960514	0.000204324	6.926e-05	6.926e-05	0.0510122	0.0213472	0.000137301
Mouse	Rat	Liver	H3K27ac	NA	0.143069	-0.11982	0.10236	-0.0630571	0.0995152	-0.197953	-0.0965538	-0.0923279	0.306435	0.0262057	0.00519019	0.11523	0.119715	0.000204324	0.000913262	0.196399	0.0771847	0.00338378
Mouse	Rat	Muscle	H3K27ac	NA	0.150493	-0.11241	0.0489053	-0.0620933	0.0842936	-0.134762	-0.125625	0.0169706	0.114509	0.00141262	0.000467618	0.216539	0.108849	0.00203163	0.01524	0.0288026	0.326667	0.0605385
Mouse	Rat	Testis	H3K27ac	NA	0.518779	-0.478685	0.220746	-0.428194	0.279631	-0.325712	-0.122429	-0.147673	0.385743	6.926e-05	6.926e-05	6.926e-05	6.926e-05	6.926e-05	6.926e-05	0.105998	0.00399208	6.926e-05
Mouse	Pig	Brain	H3K27ac	NA	0.546105	-0.198157	0.167594	-0.492003	0.135098	-0.330046	0.256706	-0.201599	0.680456	6.926e-05	6.926e-05	0.00864348	6.926e-05	6.926e-05	6.926e-05	0.00110194	6.926e-05	6.926e-05
Mouse	Pig	Liver	H3K27ac	NA	0.309604	-0.0862065	-0.0380829	-0.269944	0.0720751	-0.0968592	0.131919	-0.131473	0.613408	6.926e-05	6.926e-05	0.341487	6.926e-05	6.926e-05	0.0848919	0.183004	0.00452247	0.00191281
Mouse	Pig	Muscle	H3K27ac	NA	0.274577	-0.0780062	-0.065998	-0.377405	0.101683	-0.0925796	-0.102971	-0.0445845	0.447046	6.926e-05	6.926e-05	0.136281	6.926e-05	6.926e-05	0.100372	0.154996	0.082936	0.000402128
Mouse	Pig	Testis	H3K27ac	NA	0.567185	-0.283332	0.289878	-0.627349	0.186121	-0.341417	-0.00322933	-0.0649448	0.377245	6.926e-05	6.926e-05	6.926e-05	6.926e-05	6.926e-05	6.926e-05	0.46954	0.0721238	0.0122383
Mouse	Dog	Brain	H3K27ac	NA	0.437388	-0.139231	0.0792701	-0.577048	0.148594	-0.3274	0.189118	-0.180946	0.640488	6.926e-05	6.926e-05	0.0926117	6.926e-05	6.926e-05	6.926e-05	0.019452	6.926e-05	6.926e-05
Mouse	Dog	Liver	H3K27ac	NA	0.235596	-0.0687895	-0.0518026	-0.219118	0.0549941	0.0208677	0.11641	-0.0490047	0.0906981	6.926e-05	0.000402128	0.291978	6.926e-05	0.000137301	0.369218	0.208031	0.16878	0.319659
Mouse	Dog	Muscle	H3K27ac	NA	0.234363	-0.0510312	-0.155516	-0.345058	0.0778795	0.0523483	-0.0260088	-0.0648014	0.392237	6.926e-05	6.926e-05	0.00440356	6.926e-05	6.926e-05	0.214143	0.396606	0.0358839	0.00147568
Mouse	Dog	Testis	H3K27ac	NA	0.402797	-0.165673	0.0382645	-0.545502	0.161117	-0.142887	-0.0224042	-0.109765	0.525897	6.926e-05	6.926e-05	0.259683	6.926e-05	6.926e-05	0.00952467	0.4251	0.0215091	0.00104
Mouse	Cat	Brain	H3K27ac	NA	0.433012	-0.0802625	-0.0257482	-0.446595	0.0906541	-0.273502	-0.171968	-0.0925641	0.705144	6.926e-05	6.926e-05	0.319605	6.926e-05	6.926e-05	6.926e-05	0.0505322	6.926e-05	6.926e-05
Mouse	Cat	Liver	H3K27ac	NA	0.291681	-0.06558	0.0843517	-0.248513	0.0536191	-0.165662	0.160546	-0.10746	0.608303	6.926e-05	6.926e-05	0.175361	6.926e-05	6.926e-05	0.0060189	0.161577	0.0022794	0.00128926
Mouse	Cat	Muscle	H3K27ac	NA	0.140935	-0.0156598	-0.0844932	-0.248464	0.0520597	-0.105496	0.0273004	-0.103609	0.603173	6.926e-05	0.0340281	0.0399371	6.926e-05	6.926e-05	0.0639454	0.394987	6.926e-05	6.926e-05
Mouse	Cat	Testis	H3K27ac	NA	0.538078	-0.145028	0.148606	-0.591007	0.119137	-0.303691	-0.00774772	-0.16334	0.837839	6.926e-05	6.926e-05	0.00440356	6.926e-05	6.926e-05	6.926e-05	0.465516	6.926e-05	6.926e-05
Mouse	Horse	Brain	H3K27ac	NA	0.485421	-0.138384	-0.0911299	-0.616595	0.138407	-0.0958589	-0.182801	-0.0718619	0.525205	6.926e-05	6.926e-05	0.048778	6.926e-05	6.926e-05	0.0377331	0.0412388	0.0127715	6.926e-05
Mouse	Horse	Liver	H3K27ac	NA	0.461951	-0.159989	-0.0067111	-0.294995	0.0813606	-0.0595578	-0.00440553	-0.0648056	0.368063	6.926e-05	6.926e-05	0.46187	6.926e-05	6.926e-05	0.13171	0.466501	0.0931937	0.0220523
Mouse	Horse	Muscle	H3K27ac	NA	0.318271	-0.0820299	-0.14889	-0.397896	0.0891683	0.0567317	-0.118889	-0.0150715	0.252521	6.926e-05	6.926e-05	0.0060189	6.926e-05	6.926e-05	0.172723	0.109089	0.315232	0.0146454
Mouse	Horse	Testis	H3K27ac	NA	0.684564	-0.295742	0.113354	-0.931106	0.210366	-0.196656	-0.0682621	-0.0789043	0.438081	6.926e-05	6.926e-05	0.0295425	6.926e-05	6.926e-05	6.926e-05	0.291339	0.0361486	0.00072507
Rat	Pig	Brain	H3K27ac	NA	0.406337	-0.203831	-0.0537867	-0.420494	0.18766	-0.247902	0.0992101	-0.227814	0.669239	6.926e-05	6.926e-05	0.149737	6.926e-05	6.926e-05	6.926e-05	0.0313001	6.926e-05	6.926e-05
Rat	Pig	Liver	H3K27ac	NA	0.311008	-0.181814	-0.0127373	-0.394973	0.190283	-0.187019	0.0518085	-0.167789	0.60059	6.926e-05	6.926e-05	0.412319	6.926e-05	6.926e-05	0.00258798	0.253969	0.000204324	6.926e-05
Rat	Pig	Muscle	H3K27ac	NA	0.28964	-0.144077	-0.124172	-0.516461	0.210328	-0.0493922	0.0112165	-0.102683	0.414056	6.926e-05	6.926e-05	0.00560579	6.926e-05	6.926e-05	0.215546	0.409856	0.00128926	6.926e-05
Rat	Pig	Testis	H3K27ac	NA	0.417791	-0.29401	-0.0402063	-0.554097	0.269837	-0.188892	-0.0432958	-0.160652	0.672234	6.926e-05	6.926e-05	0.217267	6.926e-05	6.926e-05	0.000270632	0.260335	0.000137301	6.926e-05
Rat	Dog	Brain	H3K27ac	NA	0.399388	-0.192134	-0.127675	-0.591019	0.22983	-0.159546	0.000171278	-0.179266	0.630954	6.926e-05	6.926e-05	0.0032672	6.926e-05	6.926e-05	0.000532034	0.485797	6.926e-05	6.926e-05
Rat	Dog	Liver	H3K27ac	NA	0.222545	-0.0897697	-0.254044	-0.342407	0.151978	0.0479711	0.211528	-0.322803	0.635042	6.926e-05	6.926e-05	6.926e-05	6.926e-05	6.926e-05	0.216894	0.00434647	6.926e-05	6.926e-05
Rat	Dog	Muscle	H3K27ac	NA	0.261181	-0.117364	-0.173784	-0.521199	0.208437	0.00893495	0.115612	-0.182059	0.432459	6.926e-05	6.926e-05	6.926e-05	6.926e-05	6.926e-05	0.428692	0.0289678	6.926e-05	6.926e-05
Rat	Dog	Testis	H3K27ac	NA	0.352813	-0.233802	-0.0741152	-0.670997	0.296899	-0.0663581	0.0157951	-0.169685	0.509929	6.926e-05	6.926e-05	0.0490309	6.926e-05	6.926e-05	0.122809	0.402193	0.000595877	6.926e-05
Rat	Cat	Brain	H3K27ac	NA	0.373031	-0.102906	-0.0894975	-0.58388	0.152589	-0.16854	-0.0211322	-0.137983	0.584851	6.926e-05	6.926e-05	0.00963886	6.926e-05	6.926e-05	0.000137301	0.379415	6.926e-05	6.926e-05
Rat	Cat	Liver	H3K27ac	NA	0.28692	-0.0895542	-0.119362	-0.407992	0.129598	-0.109342	0.256042	-0.263885	0.699292	6.926e-05	6.926e-05	0.0218321	6.926e-05	6.926e-05	0.0217219	0.00135	6.926e-05	6.926e-05
Rat	Cat	Muscle	H3K27ac	NA	0.205772	-0.0558908	-0.102811	-0.444769	0.132162	-0.0791845	0.0861566	-0.132304	0.470906	6.926e-05	6.926e-05	0.00578625	6.926e-05	6.926e-05	0.0973224	0.107202	6.926e-05	6.926e-05
Rat	Cat	Testis	H3K27ac	NA	0.52236	-0.196927	-0.107988	-0.791819	0.199969	-0.0942758	-0.149941	-0.139862	0.729385	6.926e-05	6.926e-05	0.0060189	6.926e-05	6.926e-05	0.01365	0.0479092	6.926e-05	6.926e-05
Rat	Horse	Brain	H3K27ac	NA	0.394603	-0.18608	-0.193416	-0.59359	0.232282	-0.0723305	-0.203923	-0.106374	0.631958	6.926e-05	6.926e-05	6.926e-05	6.926e-05	6.926e-05	0.0685372	0.000661284	0.00097655	6.926e-05
Rat	Horse	Liver	H3K27ac	NA	0.412659	-0.249698	-0.0891389	-0.405979	0.177605	-0.030928	0.0496575	-0.111678	0.35438	6.926e-05	6.926e-05	0.0964086	6.926e-05	6.926e-05	0.269344	0.259144	0.00661323	0.00221779
Rat	Horse	Muscle	H3K27ac	NA	0.325843	-0.176572	-0.170164	-0.463114	0.222848	-0.101781	-0.0559539	-0.124615	0.549845	6.926e-05	6.926e-05	0.000402128	6.926e-05	6.926e-05	0.0388649	0.169536	0.000337037	6.926e-05
Rat	Horse	Testis	H3K27ac	NA	0.529371	-0.379264	-0.0389906	-0.826114	0.325626	-0.125881	-0.396343	0.0324044	0.535694	6.926e-05	6.926e-05	0.196539	6.926e-05	6.926e-05	0.00673067	6.926e-05	0.214143	6.926e-05
Pig	Dog	Brain	H3K27ac	NA	0.176856	-0.11328	-0.173678	-0.192448	0.232696	-0.0916025	-0.227555	-0.168197	0.535158	6.926e-05	6.926e-05	6.926e-05	6.926e-05	6.926e-05	0.00271109	6.926e-05	6.926e-05	6.926e-05
Pig	Dog	Liver	H3K27ac	NA	0.109187	-0.0990668	-0.0731559	-0.113268	0.141158	-0.0297758	-0.0412814	-0.17069	0.325603	6.926e-05	6.926e-05	0.0197935	6.926e-05	6.926e-05	0.217267	0.204296	0.00221779	6.926e-05
Pig	Dog	Muscle	H3K27ac	NA	0.114338	-0.0761382	-0.110668	-0.12482	0.15626	-0.0538895	0.00281008	-0.244033	0.346092	6.926e-05	0.000137301	0.00110194	6.926e-05	6.926e-05	0.0597288	0.461257	6.926e-05	6.926e-05
Pig	Dog	Testis	H3K27ac	NA	0.131008	-0.0622357	-0.179338	-0.109355	0.121767	-0.00108399	-0.220316	-0.178525	0.551699	6.926e-05	0.00097655	6.926e-05	6.926e-05	6.926e-05	0.477128	6.926e-05	0.000467618	6.926e-05
Pig	Cat	Brain	H3K27ac	NA	0.20914	-0.090692	-0.0533725	-0.280871	0.205363	-0.141191	-0.239609	-0.136574	0.35178	6.926e-05	6.926e-05	0.000402128	6.926e-05	6.926e-05	6.926e-05	6.926e-05	6.926e-05	6.926e-05
Pig	Cat	Liver	H3K27ac	NA	0.119773	-0.0557196	-0.0261753	-0.133406	0.0973605	-0.0588821	0.0240996	-0.179946	0.265737	6.926e-05	0.000851419	0.175149	6.926e-05	6.926e-05	0.017019	0.345198	6.926e-05	6.926e-05
Pig	Cat	Muscle	H3K27ac	NA	0.0927983	-0.0324915	-0.0394176	-0.0836236	0.0843951	-0.0719151	-0.0983455	-0.114131	0.258599	6.926e-05	0.0169119	0.0476959	0.00185121	6.926e-05	0.00649319	0.0306431	0.000402128	6.926e-05
Pig	Cat	Testis	H3K27ac	NA	0.240008	-0.0751617	-0.116851	-0.225819	0.117805	-0.02346	-0.25047	-0.186493	0.444974	6.926e-05	6.926e-05	6.926e-05	6.926e-05	6.926e-05	0.160002	6.926e-05	6.926e-05	6.926e-05
Pig	Horse	Brain	H3K27ac	NA	0.213928	-0.166786	-0.167011	-0.235378	0.287843	-0.105973	-0.395282	-0.0357747	0.527117	6.926e-05	6.926e-05	6.926e-05	6.926e-05	6.926e-05	0.00147568	6.926e-05	0.151878	6.926e-05
Pig	Horse	Liver	H3K27ac	NA	0.190889	-0.175934	-0.116135	-0.111617	0.139994	-0.0439045	-0.147329	-0.0941532	0.372899	6.926e-05	6.926e-05	0.000913262	6.926e-05	6.926e-05	0.0654634	0.000204324	0.0248431	6.926e-05
Pig	Horse	Muscle	H3K27ac	NA	0.199185	-0.166454	-0.148493	-0.0994656	0.16873	-0.114273	-0.233902	-0.114257	0.482583	6.926e-05	6.926e-05	6.926e-05	6.926e-05	6.926e-05	6.926e-05	6.926e-05	0.0032672	6.926e-05
Pig	Horse	Testis	H3K27ac	NA	0.274044	-0.21872	-0.190929	-0.240972	0.200772	0.0246541	-0.369638	0.000753218	0.462568	6.926e-05	6.926e-05	6.926e-05	6.926e-05	6.926e-05	0.189963	6.926e-05	0.475261	6.926e-05
Dog	Cat	Brain	H3K27ac	NA	0.114937	-0.00383085	-0.0944266	-0.0290202	0.0629369	-0.0934616	-0.224749	-0.119318	0.332452	6.926e-05	0.391669	6.926e-05	0.143332	6.926e-05	6.926e-05	6.926e-05	6.926e-05	6.926e-05
Dog	Cat	Liver	H3K27ac	NA	0.0941617	-0.0173694	-0.0653386	-0.0500847	0.0605704	-0.0833881	-0.112365	-0.168958	0.393239	0.000851419	0.167646	0.0231309	0.0332027	6.926e-05	0.001164	0.0404873	6.926e-05	6.926e-05
Dog	Cat	Muscle	H3K27ac	NA	0.0461425	0.00365939	-0.054358	0.0339798	0.0440945	-0.129235	-0.226757	-0.115716	0.375622	0.0329349	0.396424	0.0183918	0.133314	0.00452247	6.926e-05	6.926e-05	6.926e-05	6.926e-05
Dog	Cat	Testis	H3K27ac	NA	0.144055	-0.0101528	-0.119744	-0.0711832	0.0415026	-0.023709	-0.21125	-0.131365	0.377204	6.926e-05	0.256678	6.926e-05	0.00197196	0.000532034	0.152481	0.000532034	6.926e-05	6.926e-05
Dog	Horse	Brain	H3K27ac	NA	0.216391	-0.157215	-0.144317	-0.121036	0.185265	-0.125112	-0.417364	-0.0449219	0.524426	6.926e-05	6.926e-05	6.926e-05	6.926e-05	6.926e-05	6.926e-05	6.926e-05	0.113149	6.926e-05
Dog	Horse	Liver	H3K27ac	NA	0.160246	-0.151645	-0.0243234	-0.0342958	0.0997711	-0.144427	-0.33943	-0.0415369	0.509886	6.926e-05	6.926e-05	0.27265	0.0331562	6.926e-05	6.926e-05	6.926e-05	0.191825	6.926e-05
Dog	Horse	Muscle	H3K27ac	NA	0.209202	-0.174661	-0.101439	-0.113043	0.155435	-0.0977378	-0.237098	-0.0672556	0.408921	6.926e-05	6.926e-05	0.00128926	6.926e-05	6.926e-05	0.000337037	6.926e-05	0.0522948	6.926e-05
Dog	Horse	Testis	H3K27ac	NA	0.296625	-0.254907	-0.110478	-0.188796	0.172626	-0.0426274	-0.354181	0.00954712	0.404668	6.926e-05	6.926e-05	0.000402128	6.926e-05	6.926e-05	0.0537049	6.926e-05	0.409118	6.926e-05
Cat	Horse	Brain	H3K27ac	NA	0.165099	-0.207779	-0.151448	-0.0884774	0.23967	-0.0661258	-0.284431	-0.0972708	0.445335	6.926e-05	6.926e-05	6.926e-05	6.926e-05	6.926e-05	0.00135	6.926e-05	0.0188201	6.926e-05
Cat	Horse	Liver	H3K27ac	NA	0.15753	-0.280569	-0.0935507	-0.0642148	0.1762	-0.0571647	-0.238756	-0.0100552	0.401639	6.926e-05	6.926e-05	0.00160086	6.926e-05	6.926e-05	0.00596419	6.926e-05	0.425222	6.926e-05
Cat	Horse	Muscle	H3K27ac	NA	0.138764	-0.163507	-0.144597	-0.0395046	0.0904003	-0.0109017	-0.221549	0.0466237	0.313817	6.926e-05	6.926e-05	6.926e-05	0.00104	6.926e-05	0.309446	6.926e-05	0.181779	6.926e-05
Cat	Horse	Testis	H3K27ac	NA	0.193918	-0.280116	-0.161092	-0.133209	0.260753	-0.0106276	-0.343132	-0.096277	0.501274	6.926e-05	6.926e-05	6.926e-05	6.926e-05	6.926e-05	0.306194	6.926e-05	0.0541247	6.926e-05
Rhesus	Marmoset	Brain	H3K4me1	NA	-0.0233443	0.0512925	-0.0154323	0.164443	0.079978	-0.24924	-0.114821	-0.11585	0.176694	0.212487	0.0750165	0.300691	6.926e-05	0.0257056	6.926e-05	6.926e-05	0.000788764	6.926e-05
Rhesus	Marmoset	Liver	H3K4me1	NA	0.253263	0.0756707	-0.323012	0.147164	0.23839	-0.360422	-0.442573	-0.361432	0.468279	6.926e-05	0.0489332	6.926e-05	6.926e-05	6.926e-05	6.926e-05	6.926e-05	6.926e-05	6.926e-05
Rhesus	Marmoset	Muscle	H3K4me1	NA	0.0800293	0.143667	-0.181368	0.156122	-0.0225921	-0.127706	-0.233196	-0.226354	0.289546	0.000467618	6.926e-05	6.926e-05	0.000913262	0.351412	0.00252778	6.926e-05	6.926e-05	6.926e-05
Rhesus	Marmoset	Testis	H3K4me1	NA	0.391913	-0.0972039	-0.338728	-0.042867	0.3822	-0.343597	-0.389522	-0.639003	0.561597	6.926e-05	0.0117043	6.926e-05	0.0717541	6.926e-05	6.926e-05	6.926e-05	6.926e-05	6.926e-05
Rhesus	Mouse	Brain	H3K4me1	NA	0.295913	-0.444297	0.0447635	-0.351678	0.442253	-0.46239	0.0193804	-0.311936	0.496044	6.926e-05	6.926e-05	0.205017	6.926e-05	6.926e-05	6.926e-05	0.303947	6.926e-05	6.926e-05
Rhesus	Mouse	Liver	H3K4me1	NA	0.289333	-0.28509	-0.184493	-0.268382	0.395211	-0.459358	-0.557711	-0.153626	0.933463	6.926e-05	6.926e-05	0.000595877	6.926e-05	6.926e-05	6.926e-05	6.926e-05	0.0222212	6.926e-05
Rhesus	Mouse	Muscle	H3K4me1	NA	0.219951	-0.30523	0.0719821	-0.176592	0.33407	-0.600775	-0.211179	-0.0128451	0.440242	6.926e-05	6.926e-05	0.0745619	6.926e-05	6.926e-05	6.926e-05	6.926e-05	0.379911	6.926e-05
Rhesus	Mouse	Testis	H3K4me1	NA	0.576883	-0.802108	0.119945	-0.672412	0.516545	-0.647906	-0.0750675	-0.594255	1.03119	6.926e-05	6.926e-05	0.0163381	6.926e-05	6.926e-05	6.926e-05	0.135942	6.926e-05	6.926e-05
Rhesus	Rat	Brain	H3K4me1	NA	0.370532	-0.312212	-0.013493	-0.315231	0.353018	-0.735562	-0.231575	-0.145454	0.624855	6.926e-05	6.926e-05	0.384367	6.926e-05	6.926e-05	6.926e-05	6.926e-05	6.926e-05	6.926e-05
Rhesus	Rat	Liver	H3K4me1	NA	0.351823	-0.131903	-0.315845	-0.323288	0.275533	-0.425108	-0.388565	-0.239033	0.835329	6.926e-05	6.926e-05	6.926e-05	6.926e-05	6.926e-05	6.926e-05	6.926e-05	6.926e-05	6.926e-05
Rhesus	Rat	Muscle	H3K4me1	NA	0.332487	-0.200158	-0.0585313	-0.252057	0.257889	-0.582411	-0.305896	-0.0435236	0.501517	6.926e-05	6.926e-05	0.0960284	6.926e-05	6.926e-05	6.926e-05	6.926e-05	0.044049	6.926e-05
Rhesus	Rat	Testis	H3K4me1	NA	0.903862	-0.68171	-0.00957281	-0.873094	0.372226	-0.633785	-0.0872535	-0.528941	1.14849	6.926e-05	6.926e-05	0.423234	6.926e-05	6.926e-05	6.926e-05	0.089518	6.926e-05	6.926e-05
Rhesus	Pig	Brain	H3K4me1	NA	0.231715	-0.0250048	-0.0939317	-0.279456	0.171052	-0.434607	0.0969645	-0.277306	0.561909	6.926e-05	0.0341904	0.00344249	6.926e-05	6.926e-05	6.926e-05	0.022786	6.926e-05	6.926e-05
Rhesus	Pig	Liver	H3K4me1	NA	0.215024	-0.00518232	-0.140648	-0.346437	0.186256	-0.379629	-0.0420185	-0.397296	0.731302	6.926e-05	0.346682	6.926e-05	6.926e-05	6.926e-05	6.926e-05	0.301586	6.926e-05	6.926e-05
Rhesus	Pig	Muscle	H3K4me1	NA	0.120636	0.0401106	-0.210731	-0.219695	0.139322	-0.316967	-0.0280129	-0.245037	0.541677	6.926e-05	6.926e-05	6.926e-05	6.926e-05	6.926e-05	6.926e-05	0.299787	6.926e-05	6.926e-05
Rhesus	Pig	Testis	H3K4me1	NA	0.415996	-0.0490819	-0.207997	-0.496185	0.218804	-0.328738	-0.258963	-0.354977	0.700137	6.926e-05	0.000270632	6.926e-05	6.926e-05	6.926e-05	6.926e-05	6.926e-05	6.926e-05	6.926e-05
Rhesus	Dog	Brain	H3K4me1	NA	0.0907845	0.0110448	-0.111955	-0.114032	0.146767	-0.441691	0.0333616	-0.270099	0.582945	0.00888036	0.203895	0.000595877	0.00122721	6.926e-05	6.926e-05	0.242612	6.926e-05	6.926e-05
Rhesus	Dog	Liver	H3K4me1	NA	0.21243	0.00523756	-0.209167	-0.160655	0.154531	-0.423199	-0.134583	-0.432719	0.880799	6.926e-05	0.36284	6.926e-05	0.000204324	6.926e-05	6.926e-05	0.033982	6.926e-05	6.926e-05
Rhesus	Dog	Muscle	H3K4me1	NA	0.0810111	0.0559662	-0.241192	-0.146761	0.113312	-0.258443	-0.0325791	-0.275498	0.596029	0.0039327	6.926e-05	6.926e-05	0.0058456	6.926e-05	6.926e-05	0.290439	6.926e-05	6.926e-05
Rhesus	Dog	Testis	H3K4me1	NA	0.196903	0.01199	-0.18883	-0.243332	0.170268	-0.283398	-0.220636	-0.383515	0.71138	6.926e-05	0.179054	6.926e-05	6.926e-05	6.926e-05	6.926e-05	0.00160086	6.926e-05	6.926e-05
Rhesus	Cat	Brain	H3K4me1	NA	0.0944907	0.0488358	-0.233469	-0.267465	0.0957809	-0.265826	0.116572	-0.226328	0.558357	0.0071483	6.926e-05	6.926e-05	6.926e-05	6.926e-05	6.926e-05	0.0236352	6.926e-05	6.926e-05
Rhesus	Cat	Liver	H3K4me1	NA	0.168275	0.0147033	-0.136949	-0.289792	0.12776	-0.403996	-0.0299195	-0.337739	0.799748	6.926e-05	0.0445365	6.926e-05	6.926e-05	6.926e-05	6.926e-05	0.374832	6.926e-05	6.926e-05
Rhesus	Cat	Muscle	H3K4me1	NA	-0.0310601	0.0564228	-0.21128	0.0195014	0.0554995	-0.231602	0.0600104	-0.227464	0.597351	0.176865	6.926e-05	6.926e-05	0.386327	6.926e-05	6.926e-05	0.200818	6.926e-05	6.926e-05
Rhesus	Cat	Testis	H3K4me1	NA	0.321272	-0.0131912	-0.123629	-0.335963	0.128806	-0.352221	-0.132711	-0.314719	0.757535	6.926e-05	0.0821522	6.926e-05	6.926e-05	6.926e-05	6.926e-05	0.0501265	6.926e-05	6.926e-05
Rhesus	Horse	Brain	H3K4me1	NA	0.379157	-0.0282384	-0.214362	-0.219659	0.166027	-0.364522	-0.277243	-0.234274	0.577046	6.926e-05	0.018286	6.926e-05	6.926e-05	6.926e-05	6.926e-05	6.926e-05	6.926e-05	6.926e-05
Rhesus	Horse	Liver	H3K4me1	NA	0.393455	-0.0611605	-0.112854	-0.175337	0.181696	-0.480307	-0.488935	-0.341974	0.781445	6.926e-05	6.926e-05	0.000788764	6.926e-05	6.926e-05	6.926e-05	6.926e-05	6.926e-05	6.926e-05
Rhesus	Horse	Muscle	H3K4me1	NA	0.198824	0.0284986	-0.211489	-0.169316	0.128991	-0.272098	-0.250814	-0.207052	0.516621	6.926e-05	0.00405137	6.926e-05	0.00110194	6.926e-05	6.926e-05	6.926e-05	6.926e-05	6.926e-05
Rhesus	Horse	Testis	H3K4me1	NA	0.460901	-0.157068	0.050084	-0.283076	0.219773	-0.550886	-0.353994	-0.334763	0.742066	6.926e-05	6.926e-05	0.0592589	6.926e-05	6.926e-05	6.926e-05	6.926e-05	6.926e-05	6.926e-05
Marmoset	Mouse	Brain	H3K4me1	NA	0.231003	-0.358279	0.212888	-0.239752	0.332626	-0.511488	0.053723	-0.29435	0.449037	6.926e-05	6.926e-05	0.000137301	6.926e-05	6.926e-05	6.926e-05	0.131205	6.926e-05	6.926e-05
Marmoset	Mouse	Liver	H3K4me1	NA	0.268891	-0.31173	-0.0636614	-0.350552	0.468095	-0.551238	-0.407578	-0.0883442	0.719648	6.926e-05	6.926e-05	0.103473	6.926e-05	6.926e-05	6.926e-05	6.926e-05	0.100072	6.926e-05
Marmoset	Mouse	Muscle	H3K4me1	NA	0.281096	-0.510173	0.308143	-0.221353	0.343349	-0.551102	-0.0212011	-0.285248	0.515136	6.926e-05	6.926e-05	6.926e-05	6.926e-05	6.926e-05	6.926e-05	0.360792	6.926e-05	6.926e-05
Marmoset	Mouse	Testis	H3K4me1	NA	0.525449	-0.711421	0.119194	-0.757646	0.58213	-0.958438	-0.268929	-0.382886	1.08269	6.926e-05	6.926e-05	0.00940682	6.926e-05	6.926e-05	6.926e-05	6.926e-05	6.926e-05	6.926e-05
Marmoset	Rat	Brain	H3K4me1	NA	0.350259	-0.276827	0.0842713	-0.235178	0.264853	-0.588939	-0.179943	-0.11264	0.486627	6.926e-05	6.926e-05	0.0514522	6.926e-05	6.926e-05	6.926e-05	6.926e-05	6.926e-05	6.926e-05
Marmoset	Rat	Liver	H3K4me1	NA	0.313017	-0.145795	-0.181866	-0.287716	0.267212	-0.447237	-0.415185	-0.140594	0.713348	6.926e-05	6.926e-05	6.926e-05	6.926e-05	6.926e-05	6.926e-05	6.926e-05	6.926e-05	6.926e-05
Marmoset	Rat	Muscle	H3K4me1	NA	0.546804	-0.486262	0.238783	-0.285705	0.275595	-0.631973	-0.255663	-0.186462	0.655501	6.926e-05	6.926e-05	6.926e-05	6.926e-05	6.926e-05	6.926e-05	6.926e-05	6.926e-05	6.926e-05
Marmoset	Rat	Testis	H3K4me1	NA	0.844367	-0.621109	0.0236657	-1.02224	0.413854	-0.794918	-0.359892	-0.366301	1.14615	6.926e-05	6.926e-05	0.318197	6.926e-05	6.926e-05	6.926e-05	6.926e-05	6.926e-05	6.926e-05
Marmoset	Pig	Brain	H3K4me1	NA	0.231463	-0.0187225	-0.0993411	-0.130624	0.0952643	-0.27033	-0.0740103	-0.18637	0.517025	6.926e-05	0.0820121	0.00410901	0.000270632	6.926e-05	6.926e-05	0.112024	6.926e-05	6.926e-05
Marmoset	Pig	Liver	H3K4me1	NA	0.186475	0.0184022	-0.198257	-0.292313	0.151967	-0.339263	-0.132987	-0.341979	0.751734	6.926e-05	0.0504353	6.926e-05	6.926e-05	6.926e-05	6.926e-05	0.0500867	6.926e-05	6.926e-05
Marmoset	Pig	Muscle	H3K4me1	NA	0.311576	-0.0110296	-0.188393	-0.21167	0.122326	-0.278126	-0.105988	-0.250957	0.591185	6.926e-05	0.244988	6.926e-05	6.926e-05	6.926e-05	6.926e-05	0.0654634	6.926e-05	6.926e-05
Marmoset	Pig	Testis	H3K4me1	NA	0.41724	-0.0634208	-0.204722	-0.70139	0.238691	-0.340888	-0.371148	-0.336147	0.804943	6.926e-05	6.926e-05	6.926e-05	6.926e-05	6.926e-05	6.926e-05	6.926e-05	6.926e-05	6.926e-05
Marmoset	Dog	Brain	H3K4me1	NA	0.0279145	0.0247874	-0.105467	-0.0248726	0.0746533	-0.252116	0.0027105	-0.189286	0.483886	0.265085	0.0314529	0.00197196	0.259324	6.926e-05	6.926e-05	0.466559	6.926e-05	6.926e-05
Marmoset	Dog	Liver	H3K4me1	NA	0.19339	-0.011966	-0.124584	-0.170219	0.161758	-0.503479	-0.138422	-0.363652	0.833344	6.926e-05	0.191727	0.000402128	0.000137301	6.926e-05	6.926e-05	0.0364129	6.926e-05	6.926e-05
Marmoset	Dog	Muscle	H3K4me1	NA	0.189624	-0.00605113	-0.114293	-0.130359	0.123799	-0.326005	-0.111529	-0.304216	0.669821	6.926e-05	0.345296	0.00122721	0.0017269	6.926e-05	6.926e-05	0.080414	6.926e-05	6.926e-05
Marmoset	Dog	Testis	H3K4me1	NA	0.276457	-0.0387147	-0.149694	-0.53545	0.234588	-0.316263	-0.367366	-0.354151	0.777926	6.926e-05	0.000204324	6.926e-05	6.926e-05	6.926e-05	6.926e-05	6.926e-05	6.926e-05	6.926e-05
Marmoset	Cat	Brain	H3K4me1	NA	0.1307	0.0494394	-0.274033	-0.320112	0.055206	-0.116372	0.169914	-0.190895	0.525275	0.0022794	6.926e-05	6.926e-05	6.926e-05	6.926e-05	0.000467618	0.00870111	6.926e-05	6.926e-05
Marmoset	Cat	Liver	H3K4me1	NA	0.185369	0.0162923	-0.155672	-0.282478	0.117013	-0.405408	-0.211403	-0.288739	0.806604	6.926e-05	0.0140606	6.926e-05	0.000204324	6.926e-05	6.926e-05	0.0215604	6.926e-05	6.926e-05
Marmoset	Cat	Muscle	H3K4me1	NA	0.181845	0.0228639	-0.160192	-0.262078	0.0971493	-0.309028	0.0907849	-0.25963	0.652255	0.000532034	0.00923159	6.926e-05	6.926e-05	6.926e-05	6.926e-05	0.150014	6.926e-05	6.926e-05
Marmoset	Cat	Testis	H3K4me1	NA	0.445056	-0.0478874	-0.0826381	-0.642448	0.17186	-0.510591	-0.390061	-0.313105	0.887628	6.926e-05	6.926e-05	0.00072507	6.926e-05	6.926e-05	6.926e-05	6.926e-05	6.926e-05	6.926e-05
Marmoset	Horse	Brain	H3K4me1	NA	0.348744	-0.0211167	-0.185889	-0.206093	0.0969271	-0.196106	-0.20357	-0.17076	0.497275	6.926e-05	0.0540865	6.926e-05	6.926e-05	6.926e-05	6.926e-05	0.000337037	6.926e-05	6.926e-05
Marmoset	Horse	Liver	H3K4me1	NA	0.357982	-0.0277607	-0.160486	-0.332635	0.178246	-0.444172	-0.188133	-0.3542	0.768032	6.926e-05	0.0203121	6.926e-05	6.926e-05	6.926e-05	6.926e-05	0.00685049	6.926e-05	6.926e-05
Marmoset	Horse	Muscle	H3K4me1	NA	0.285559	-0.0399235	-0.0640041	-0.139386	0.136045	-0.337453	-0.199491	-0.248407	0.563514	6.926e-05	0.0071483	0.0465204	0.000595877	6.926e-05	6.926e-05	0.00405137	6.926e-05	6.926e-05
Marmoset	Horse	Testis	H3K4me1	NA	0.573498	-0.172756	0.00634864	-0.590907	0.260847	-0.658067	-0.527214	-0.288191	0.812703	6.926e-05	6.926e-05	0.412774	6.926e-05	6.926e-05	6.926e-05	6.926e-05	6.926e-05	6.926e-05
Mouse	Rat	Brain	H3K4me1	NA	0.156502	-0.014475	-0.138841	-0.0466819	0.0208408	0.00388161	-0.177224	0.000875302	0.151716	6.926e-05	0.269992	0.000402128	0.208124	0.258332	0.45594	0.000137301	0.478338	0.000204324
Mouse	Rat	Liver	H3K4me1	NA	0.238728	0.00827691	-0.270969	-0.0962416	0.124862	-0.155943	-0.224432	-0.23941	0.485324	6.926e-05	0.394723	6.926e-05	0.0429838	6.926e-05	0.00160086	0.00314395	6.926e-05	6.926e-05
Mouse	Rat	Muscle	H3K4me1	NA	0.201665	0.0159983	-0.290603	-0.0234005	0.0791839	-0.152766	-0.205188	-0.0966135	0.351226	6.926e-05	0.288167	6.926e-05	0.319187	0.00209349	0.00258798	6.926e-05	0.000270632	6.926e-05
Mouse	Rat	Testis	H3K4me1	NA	0.910915	-0.603664	-0.247758	-0.874268	0.412161	-0.383707	-0.267395	-0.356253	0.688658	6.926e-05	6.926e-05	6.926e-05	6.926e-05	6.926e-05	6.926e-05	6.926e-05	6.926e-05	6.926e-05
Mouse	Pig	Brain	H3K4me1	NA	0.433937	-0.120142	-0.178604	-0.505074	0.168743	-0.377936	0.0421065	-0.171858	0.678418	6.926e-05	6.926e-05	0.00135	6.926e-05	6.926e-05	6.926e-05	0.22001	6.926e-05	6.926e-05
Mouse	Pig	Liver	H3K4me1	NA	0.22977	-0.035276	-0.203189	-0.297858	0.112134	-0.158834	0.0940103	-0.310063	0.82894	6.926e-05	0.0234756	0.000661284	6.926e-05	6.926e-05	0.00416335	0.180288	6.926e-05	6.926e-05
Mouse	Pig	Muscle	H3K4me1	NA	0.31384	-0.0425629	-0.359363	-0.406866	0.115966	-0.0816945	-0.161976	-0.160616	0.766222	6.926e-05	0.000270632	6.926e-05	6.926e-05	6.926e-05	0.0722117	0.01755	6.926e-05	6.926e-05
Mouse	Pig	Testis	H3K4me1	NA	0.612195	-0.331622	-0.193656	-1.03883	0.31965	-0.110554	-0.553161	-0.097775	0.877888	6.926e-05	6.926e-05	6.926e-05	6.926e-05	6.926e-05	0.0154144	6.926e-05	0.0112507	6.926e-05
Mouse	Dog	Brain	H3K4me1	NA	0.321304	-0.085001	-0.169688	-0.434511	0.151328	-0.24774	0.00445298	-0.132184	0.550676	6.926e-05	6.926e-05	0.00135	6.926e-05	6.926e-05	6.926e-05	0.456969	6.926e-05	6.926e-05
Mouse	Dog	Liver	H3K4me1	NA	0.369763	-0.12184	-0.0147049	-0.339125	0.130613	-0.282605	0.159445	-0.302951	0.838668	6.926e-05	6.926e-05	0.412774	6.926e-05	6.926e-05	6.926e-05	0.0654634	6.926e-05	6.926e-05
Mouse	Dog	Muscle	H3K4me1	NA	0.174473	-0.0129239	-0.260337	-0.339985	0.0989428	-0.0309181	0.0546398	-0.175227	0.609938	6.926e-05	0.155925	6.926e-05	6.926e-05	6.926e-05	0.309122	0.228038	6.926e-05	6.926e-05
Mouse	Dog	Testis	H3K4me1	NA	0.46289	-0.220563	-0.289418	-1.03055	0.302772	0.129134	-0.557324	-0.0546457	0.781501	6.926e-05	6.926e-05	6.926e-05	6.926e-05	6.926e-05	0.00928888	6.926e-05	0.14165	6.926e-05
Mouse	Cat	Brain	H3K4me1	NA	0.341231	-0.0513601	-0.122157	-0.55251	0.114352	-0.230694	-0.188718	-0.0864473	0.567971	6.926e-05	6.926e-05	0.000913262	6.926e-05	6.926e-05	6.926e-05	0.00667197	6.926e-05	6.926e-05
Mouse	Cat	Liver	H3K4me1	NA	0.270142	-0.0270453	-0.195892	-0.32179	0.0901451	-0.233493	-0.0535614	-0.263201	1.01496	6.926e-05	0.0186623	0.000402128	6.926e-05	6.926e-05	6.926e-05	0.33107	6.926e-05	6.926e-05
Mouse	Cat	Muscle	H3K4me1	NA	0.18511	0.00237969	-0.26251	-0.38547	0.0642908	-0.0181938	0.0502205	-0.161011	0.685818	6.926e-05	0.385475	6.926e-05	6.926e-05	6.926e-05	0.371259	0.271322	6.926e-05	6.926e-05
Mouse	Cat	Testis	H3K4me1	NA	0.63249	-0.240938	0.0640844	-1.02092	0.232893	-0.343168	-0.336023	-0.155005	0.84459	6.926e-05	6.926e-05	0.0562511	6.926e-05	6.926e-05	6.926e-05	0.000532034	6.926e-05	6.926e-05
Mouse	Horse	Brain	H3K4me1	NA	0.519609	-0.146504	-0.216295	-0.543777	0.180216	-0.340024	-0.281137	-0.10674	0.680102	6.926e-05	6.926e-05	6.926e-05	6.926e-05	6.926e-05	6.926e-05	6.926e-05	6.926e-05	6.926e-05
Mouse	Horse	Liver	H3K4me1	NA	0.586147	-0.19486	-0.0602767	-0.474716	0.167289	-0.364674	0.00571365	-0.326145	0.962127	6.926e-05	6.926e-05	0.211917	6.926e-05	6.926e-05	6.926e-05	0.452743	6.926e-05	6.926e-05
Mouse	Horse	Muscle	H3K4me1	NA	0.333639	-0.0567575	-0.3148	-0.48384	0.142909	-0.101165	-0.124444	-0.150229	0.650274	6.926e-05	6.926e-05	6.926e-05	6.926e-05	6.926e-05	0.0404873	0.0392564	6.926e-05	6.926e-05
Mouse	Horse	Testis	H3K4me1	NA	0.732276	-0.427506	-0.0746702	-0.99803	0.320818	-0.357912	-0.365025	-0.165249	0.944304	6.926e-05	6.926e-05	0.0781683	6.926e-05	6.926e-05	6.926e-05	6.926e-05	6.926e-05	6.926e-05
Rat	Pig	Brain	H3K4me1	NA	0.270348	-0.08951	-0.259645	-0.241041	0.169713	-0.287977	0.0549116	-0.274632	0.664544	6.926e-05	6.926e-05	6.926e-05	6.926e-05	6.926e-05	6.926e-05	0.0746487	6.926e-05	6.926e-05
Rat	Pig	Liver	H3K4me1	NA	0.0951661	0.0120625	-0.240223	-0.104612	0.150336	-0.357358	-0.00630354	-0.44946	0.894963	0.00072507	0.267645	6.926e-05	0.000851419	6.926e-05	6.926e-05	0.448483	6.926e-05	6.926e-05
Rat	Pig	Muscle	H3K4me1	NA	0.293721	-0.0860063	-0.371061	-0.456876	0.243969	-0.176982	-0.0899874	-0.242855	0.711479	6.926e-05	6.926e-05	6.926e-05	6.926e-05	6.926e-05	0.000270632	0.0213986	6.926e-05	6.926e-05
Rat	Pig	Testis	H3K4me1	NA	0.471276	-0.458291	-0.203026	-1.01915	0.561902	-0.236715	-0.470741	-0.173124	0.950553	6.926e-05	6.926e-05	6.926e-05	6.926e-05	6.926e-05	6.926e-05	6.926e-05	6.926e-05	6.926e-05
Rat	Dog	Brain	H3K4me1	NA	0.170934	-0.0194439	-0.321162	-0.211647	0.143714	-0.178789	0.0862669	-0.265093	0.582689	6.926e-05	0.14327	6.926e-05	6.926e-05	6.926e-05	6.926e-05	0.011307	6.926e-05	6.926e-05
Rat	Dog	Liver	H3K4me1	NA	0.215652	-0.0741127	-0.185606	-0.220636	0.184018	-0.321406	0.0830355	-0.501782	0.90398	6.926e-05	6.926e-05	0.000337037	6.926e-05	6.926e-05	6.926e-05	0.0822361	6.926e-05	6.926e-05
Rat	Dog	Muscle	H3K4me1	NA	0.146187	-0.011403	-0.312707	-0.296062	0.202899	-0.181419	0.0669178	-0.336859	0.673473	6.926e-05	0.242585	6.926e-05	6.926e-05	6.926e-05	0.000595877	0.0562511	6.926e-05	6.926e-05
Rat	Dog	Testis	H3K4me1	NA	0.332133	-0.302349	-0.217922	-0.859857	0.536693	-0.0786165	-0.478879	-0.173515	0.944405	6.926e-05	6.926e-05	6.926e-05	6.926e-05	6.926e-05	0.0740504	6.926e-05	0.000467618	6.926e-05
Rat	Cat	Brain	H3K4me1	NA	0.30672	-0.0369389	-0.307057	-0.486086	0.156491	-0.168066	-0.00811354	-0.22771	0.678201	6.926e-05	0.000270632	6.926e-05	6.926e-05	6.926e-05	6.926e-05	0.42356	6.926e-05	6.926e-05
Rat	Cat	Liver	H3K4me1	NA	0.156768	-0.00965809	-0.20452	-0.213817	0.134124	-0.285992	0.00141461	-0.35492	0.867153	6.926e-05	0.244381	6.926e-05	6.926e-05	6.926e-05	6.926e-05	0.477383	6.926e-05	6.926e-05
Rat	Cat	Muscle	H3K4me1	NA	0.165319	-0.000218752	-0.270163	-0.329013	0.141878	-0.153432	0.0213576	-0.253622	0.664738	6.926e-05	0.49195	6.926e-05	6.926e-05	6.926e-05	0.00110194	0.33143	6.926e-05	6.926e-05
Rat	Cat	Testis	H3K4me1	NA	0.54513	-0.387978	0.0149456	-1.10659	0.433366	-0.429321	-0.422993	-0.172857	0.837434	6.926e-05	6.926e-05	0.299796	6.926e-05	6.926e-05	6.926e-05	6.926e-05	6.926e-05	6.926e-05
Rat	Horse	Brain	H3K4me1	NA	0.402175	-0.162968	-0.282408	-0.404018	0.24154	-0.314119	-0.0233246	-0.280653	0.682185	6.926e-05	6.926e-05	6.926e-05	6.926e-05	6.926e-05	6.926e-05	0.284806	6.926e-05	6.926e-05
Rat	Horse	Liver	H3K4me1	NA	0.352309	-0.194436	-0.0925793	-0.311095	0.232377	-0.391626	0.0419411	-0.428754	0.837666	6.926e-05	6.926e-05	0.0486802	6.926e-05	6.926e-05	6.926e-05	0.228038	6.926e-05	6.926e-05
Rat	Horse	Muscle	H3K4me1	NA	0.261482	-0.0804344	-0.326483	-0.40363	0.263093	-0.239717	-0.0439233	-0.284762	0.673144	6.926e-05	6.926e-05	6.926e-05	6.926e-05	6.926e-05	6.926e-05	0.142827	6.926e-05	6.926e-05
Rat	Horse	Testis	H3K4me1	NA	0.530702	-0.588741	-0.0511164	-0.822365	0.52763	-0.505726	-0.269653	-0.257821	0.893193	6.926e-05	6.926e-05	0.0737944	6.926e-05	6.926e-05	6.926e-05	6.926e-05	6.926e-05	6.926e-05
Pig	Dog	Brain	H3K4me1	NA	0.0867	0.016355	-0.191192	0.0015005	0.146945	-0.25539	-0.136256	-0.222206	0.453513	6.926e-05	0.195123	6.926e-05	0.466034	6.926e-05	6.926e-05	6.926e-05	6.926e-05	6.926e-05
Pig	Dog	Liver	H3K4me1	NA	0.0847725	-0.00804484	-0.137653	-0.00141505	0.0906661	-0.143149	-0.176365	-0.301094	0.553531	0.000204324	0.382746	0.000270632	0.466617	6.926e-05	6.926e-05	6.926e-05	6.926e-05	6.926e-05
Pig	Dog	Muscle	H3K4me1	NA	0.0565503	0.000840619	-0.0981729	0.0229162	0.144903	-0.270736	-0.147068	-0.279326	0.484647	0.0017269	0.476322	0.000402128	0.138208	6.926e-05	6.926e-05	6.926e-05	6.926e-05	6.926e-05
Pig	Dog	Testis	H3K4me1	NA	0.0452048	0.0227047	-0.0971282	0.0672275	0.100151	-0.245216	-0.271084	-0.281802	0.548731	0.00816259	0.147878	6.926e-05	0.00197196	6.926e-05	6.926e-05	6.926e-05	6.926e-05	6.926e-05
Pig	Cat	Brain	H3K4me1	NA	0.122197	0.00924003	-0.120812	-0.132019	0.128012	-0.0989885	-0.14011	-0.165406	0.302758	6.926e-05	0.208322	6.926e-05	6.926e-05	6.926e-05	0.000137301	6.926e-05	6.926e-05	6.926e-05
Pig	Cat	Liver	H3K4me1	NA	0.0477561	0.0627574	-0.150093	0.00347194	0.0551344	-0.0938259	-0.133976	-0.318636	0.47191	0.0363678	6.926e-05	6.926e-05	0.44847	0.001164	0.000337037	0.00554836	6.926e-05	6.926e-05
Pig	Cat	Muscle	H3K4me1	NA	0.0265482	0.0257544	-0.0602256	0.0400805	0.0960302	-0.188242	-0.117524	-0.213922	0.335961	0.135494	0.0424795	0.00191281	0.0845293	6.926e-05	6.926e-05	0.00178947	6.926e-05	6.926e-05
Pig	Cat	Testis	H3K4me1	NA	0.16983	-0.056029	-0.0601284	-0.0904901	0.169552	-0.204062	-0.152437	-0.371746	0.486628	6.926e-05	0.000851419	0.00542915	6.926e-05	6.926e-05	6.926e-05	0.000270632	6.926e-05	6.926e-05
Pig	Horse	Brain	H3K4me1	NA	0.240248	-0.08179	-0.312653	-0.0787983	0.205147	-0.203808	-0.295428	-0.141561	0.491796	6.926e-05	6.926e-05	6.926e-05	6.926e-05	6.926e-05	6.926e-05	6.926e-05	6.926e-05	6.926e-05
Pig	Horse	Liver	H3K4me1	NA	0.224241	-0.0842644	-0.258753	-0.0185886	0.120066	-0.158752	-0.400426	-0.24326	0.652543	6.926e-05	0.000913262	6.926e-05	0.138562	6.926e-05	6.926e-05	6.926e-05	6.926e-05	6.926e-05
Pig	Horse	Muscle	H3K4me1	NA	0.170526	-0.0748599	-0.171741	-0.00491729	0.170237	-0.250828	-0.288439	-0.178589	0.49655	6.926e-05	0.00072507	6.926e-05	0.402883	6.926e-05	6.926e-05	6.926e-05	6.926e-05	6.926e-05
Pig	Horse	Testis	H3K4me1	NA	0.223855	-0.284352	0.0145074	-0.0373252	0.225938	-0.310689	-0.334992	-0.275743	0.60477	6.926e-05	6.926e-05	0.321739	0.00893455	6.926e-05	6.926e-05	6.926e-05	6.926e-05	6.926e-05
Dog	Cat	Brain	H3K4me1	NA	0.00117105	0.113689	-0.220533	0.155771	-0.0408768	-0.055586	-0.175054	-0.191189	0.378208	0.476117	6.926e-05	6.926e-05	6.926e-05	0.0156428	0.0270657	6.926e-05	6.926e-05	6.926e-05
Dog	Cat	Liver	H3K4me1	NA	0.0199946	0.0636076	-0.140572	0.120877	-0.0190452	-0.0769883	-0.277219	-0.164952	0.427185	0.180552	6.926e-05	6.926e-05	0.000467618	0.187016	0.0131136	6.926e-05	6.926e-05	6.926e-05
Dog	Cat	Muscle	H3K4me1	NA	-0.0102561	0.122915	-0.216282	0.13733	-0.0559788	-0.0190508	-0.214231	-0.181088	0.373299	0.351964	6.926e-05	6.926e-05	6.926e-05	0.001164	0.238456	6.926e-05	6.926e-05	6.926e-05
Dog	Cat	Testis	H3K4me1	NA	0.0367861	0.092997	-0.194958	0.0877235	0.015481	-0.0929594	-0.319372	-0.20502	0.440375	0.151548	6.926e-05	6.926e-05	0.000270632	0.119147	6.926e-05	6.926e-05	6.926e-05	6.926e-05
Dog	Horse	Brain	H3K4me1	NA	0.168618	0.0243005	-0.326808	0.0289691	0.0591228	-0.139284	-0.299131	-0.114456	0.467228	6.926e-05	0.105181	6.926e-05	0.0769866	0.000913262	6.926e-05	6.926e-05	6.926e-05	6.926e-05
Dog	Horse	Liver	H3K4me1	NA	0.247436	-0.0955332	-0.249447	-0.0889607	0.163919	-0.152537	-0.363589	-0.189207	0.57578	6.926e-05	6.926e-05	6.926e-05	6.926e-05	6.926e-05	6.926e-05	6.926e-05	6.926e-05	6.926e-05
Dog	Horse	Muscle	H3K4me1	NA	0.175563	-0.0231516	-0.231819	0.00383943	0.0844471	-0.132881	-0.302649	-0.108022	0.433804	6.926e-05	0.165589	6.926e-05	0.426052	6.926e-05	6.926e-05	6.926e-05	0.000137301	6.926e-05
Dog	Horse	Testis	H3K4me1	NA	0.143988	-0.0922876	-0.0629581	0.032112	0.0951821	-0.205779	-0.402272	-0.217418	0.613247	6.926e-05	0.000402128	0.0463639	0.018286	6.926e-05	6.926e-05	6.926e-05	6.926e-05	6.926e-05
Cat	Horse	Brain	H3K4me1	NA	0.171194	-0.153072	-0.180511	0.0364729	0.138956	-0.178638	-0.28833	-0.115231	0.41982	6.926e-05	6.926e-05	6.926e-05	0.001164	6.926e-05	6.926e-05	6.926e-05	0.000137301	6.926e-05
Cat	Horse	Liver	H3K4me1	NA	0.154374	-0.0927128	-0.1932	0.0101529	0.0992742	-0.107329	-0.316422	-0.184473	0.498599	6.926e-05	0.00548878	6.926e-05	0.207405	6.926e-05	6.926e-05	6.926e-05	0.000204324	6.926e-05
Cat	Horse	Muscle	H3K4me1	NA	0.123565	-0.0717781	-0.159732	0.0147401	0.0923373	-0.100898	-0.238853	-0.0911018	0.367788	6.926e-05	0.010601	6.926e-05	0.147109	6.926e-05	6.926e-05	6.926e-05	0.0125351	6.926e-05
Cat	Horse	Testis	H3K4me1	NA	0.166565	-0.246204	-0.091532	-0.0274612	0.221988	-0.164103	-0.321605	-0.19855	0.5028	6.926e-05	6.926e-05	6.926e-05	0.0130583	6.926e-05	6.926e-05	6.926e-05	6.926e-05	6.926e-05
Human	Rhesus	Developing Brain	H3K27ac	Mid	0.106067	-0.176952	0.0592728	0.11341	0.20929	-0.233041	-0.27977	-0.11849	0.192557	0.0358839	0.000467618	0.0499894	0.0107787	6.926e-05	6.926e-05	6.926e-05	0.00893455	6.926e-05
Human	Rhesus	Developing Brain	H3K27ac	Late Frontal	0.124765	0.0359618	-0.0832903	0.147479	0.0882311	-0.131814	-0.335198	-0.134261	0.199061	0.0169119	0.222289	0.00786094	0.0180609	0.0585974	0.000788764	6.926e-05	0.00958178	6.926e-05
Human	Rhesus	Developing Brain	H3K27ac	Late Occipital	0.203777	-0.0113964	-0.0859988	0.0255876	0.20827	-0.15322	-0.338175	-0.172921	0.206812	0.000204324	0.401832	0.00416335	0.374693	0.000913262	0.000913262	6.926e-05	0.00246649	6.926e-05
Human	Rhesus	Developing Limb	H3K27ac	Early Mid	0.0497908	-0.0138403	-0.0142882	-0.0115076	0.012099	-0.00165981	-0.0619028	-0.00325111	0.0273886	0.259683	0.410694	0.368768	0.417743	0.394335	0.462692	0.289539	0.466142	0.309452
Human	Rhesus	Developing Limb	H3K27ac	Late Mid	-0.0187548	-0.202626	0.158	0.090173	0.0620344	-0.110194	-0.287574	-0.0977011	0.212162	0.41807	0.0216707	0.0193997	0.00097655	0.00332621	6.926e-05	0.000337037	0.0603324	6.926e-05
Human	Mouse	Developing Brain	H3K27ac	Early	0.488207	-0.77698	-0.229578	-0.785437	0.646644	-0.169827	-0.269031	-0.329473	0.869481	6.926e-05	6.926e-05	0.00314395	6.926e-05	6.926e-05	0.0351083	0.0048231	0.00416335	6.926e-05
Human	Mouse	Developing Brain	H3K27ac	Mid	0.518963	-0.737783	-0.148759	-0.862515	0.674873	-0.600007	-0.27	-0.245625	0.855511	6.926e-05	6.926e-05	0.0314057	6.926e-05	6.926e-05	6.926e-05	0.000270632	0.000595877	6.926e-05
Human	Mouse	Developing Brain	H3K27ac	Late Frontal	0.645437	-0.810544	-0.117002	-0.689378	0.48735	-0.508064	-0.084526	-0.339825	0.843393	6.926e-05	6.926e-05	0.129191	6.926e-05	6.926e-05	6.926e-05	0.128959	6.926e-05	6.926e-05
Human	Mouse	Developing Brain	H3K27ac	Late Occipital	0.651444	-0.855674	-0.0279033	-0.710985	0.504394	-0.565939	0.0525271	-0.527051	0.865741	6.926e-05	6.926e-05	0.373836	6.926e-05	6.926e-05	6.926e-05	0.240205	6.926e-05	6.926e-05
Human	Mouse	Developing Limb	H3K27ac	Early	0.438345	-0.436748	-0.137188	-0.451935	0.361376	-0.185519	-0.547156	-0.135368	0.834044	6.926e-05	6.926e-05	0.120945	6.926e-05	6.926e-05	0.0551129	0.00428601	0.186109	6.926e-05
Human	Mouse	Developing Limb	H3K27ac	Early Mid	0.24447	-0.418517	-0.0272667	-0.615343	0.716839	-0.480277	-0.841416	0.354124	0.72421	6.926e-05	6.926e-05	0.333084	6.926e-05	6.926e-05	0.0178951	6.926e-05	0.0189913	0.000788764
Human	Mouse	Developing Limb	H3K27ac	Late Mid	0.380471	-0.553051	0.281415	-0.385552	0.372232	-0.551962	-0.0436145	-0.183538	0.548967	6.926e-05	6.926e-05	0.00416335	6.926e-05	6.926e-05	6.926e-05	0.337783	0.0408777	0.00197196
Human	Mouse	Developing Limb	H3K27ac	Late	0.340652	-0.543309	-0.0827387	-0.669367	0.617291	-0.183553	-0.394243	0.12327	0.529064	6.926e-05	6.926e-05	0.177607	6.926e-05	6.926e-05	0.124462	0.00166424	0.172882	0.0048231
Rhesus	Mouse	Developing Brain	H3K27ac	Mid	0.44953	-0.642447	-0.239394	-1.01307	0.67661	-0.0823804	-0.190512	-0.0715693	0.579103	6.926e-05	6.926e-05	0.00072507	6.926e-05	6.926e-05	0.214143	0.00399208	0.172723	6.926e-05
Rhesus	Mouse	Developing Brain	H3K27ac	Late Frontal	0.772909	-1.19276	-0.11029	-0.657895	0.483072	-0.478897	0.00824444	-0.682023	1.07972	6.926e-05	6.926e-05	0.176761	6.926e-05	6.926e-05	6.926e-05	0.443093	6.926e-05	6.926e-05
Rhesus	Mouse	Developing Brain	H3K27ac	Late Occipital	0.639583	-0.797497	-0.113638	-0.453441	0.356806	-0.298523	0.0103635	-0.396426	0.762162	6.926e-05	6.926e-05	0.181827	6.926e-05	6.926e-05	6.926e-05	0.430936	6.926e-05	6.926e-05
Rhesus	Mouse	Developing Limb	H3K27ac	Early Mid	0.254142	-0.636085	-0.0182307	-0.967318	1.05323	-0.377826	-0.255657	-0.252184	0.780708	6.926e-05	6.926e-05	0.372786	6.926e-05	6.926e-05	0.0338897	0.0522559	0.154884	0.00141262
Rhesus	Mouse	Developing Limb	H3K27ac	Late Mid	0.257802	-0.445836	-0.0144234	-0.891031	0.778606	-0.380056	-0.172154	0.0351392	0.45554	6.926e-05	6.926e-05	0.390309	6.926e-05	6.926e-05	0.0111338	0.0111338	0.340927	0.00258798
Human	Rhesus	Developing Brain	H3K4me2	Mid	0.59415	-0.695548	0.0218214	0.0939231	0.396372	-0.393447	-0.370968	-0.426397	0.348131	6.926e-05	6.926e-05	0.351611	0.0102413	6.926e-05	6.926e-05	6.926e-05	6.926e-05	6.926e-05
Human	Rhesus	Developing Brain	H3K4me2	Late Frontal	0.406062	0.115465	-0.241808	-0.11902	0.186707	-0.0550464	-0.834267	-0.32971	0.324123	6.926e-05	0.0053715	6.926e-05	0.155925	0.0183918	0.146885	6.926e-05	6.926e-05	6.926e-05
Human	Rhesus	Developing Brain	H3K4me2	Late Occipital	0.466756	-0.0286387	-0.202796	-0.0879812	0.407182	-0.223599	-0.537917	-0.242385	0.255105	6.926e-05	0.298003	6.926e-05	0.181569	6.926e-05	6.926e-05	6.926e-05	6.926e-05	6.926e-05
Human	Mouse	Developing Brain	H3K4me2	Early	0.60423	-0.891331	-0.320947	-1.31313	0.808574	-0.397745	-0.536817	-0.107468	0.89063	6.926e-05	6.926e-05	6.926e-05	6.926e-05	6.926e-05	0.000204324	6.926e-05	0.0888227	6.926e-05
Human	Mouse	Developing Brain	H3K4me2	Mid	0.703732	-1.11536	-0.329552	-1.77902	0.885829	-0.445846	-0.528149	-0.154639	0.886904	6.926e-05	6.926e-05	6.926e-05	6.926e-05	6.926e-05	6.926e-05	6.926e-05	0.0188201	6.926e-05
Human	Mouse	Developing Brain	H3K4me2	Late Frontal	0.954525	-1.21843	-0.260648	-1.32101	0.576695	-0.391155	-0.165029	-0.304142	0.775141	6.926e-05	6.926e-05	0.0039327	6.926e-05	6.926e-05	6.926e-05	0.0206008	6.926e-05	6.926e-05
Human	Mouse	Developing Brain	H3K4me2	Late Occipital	0.903704	-1.32359	-0.248445	-1.29264	0.664452	-0.760583	-0.0887602	-0.577527	1.06734	6.926e-05	6.926e-05	0.00440356	6.926e-05	6.926e-05	6.926e-05	0.10624	6.926e-05	6.926e-05
Rhesus	Mouse	Developing Brain	H3K4me2	Mid	0.373998	-0.37193	-0.400671	-1.99154	0.913831	-0.350791	-0.860304	0.179381	0.954473	6.926e-05	6.926e-05	6.926e-05	6.926e-05	6.926e-05	0.0185569	6.926e-05	0.00097655	6.926e-05
Rhesus	Mouse	Developing Brain	H3K4me2	Late Frontal	1.21319	-1.84892	-0.314641	-0.911552	0.453449	-0.39077	0.0276604	-0.769881	1.06661	6.926e-05	6.926e-05	0.0114195	6.926e-05	6.926e-05	6.926e-05	0.373029	6.926e-05	6.926e-05
Rhesus	Mouse	Developing Brain	H3K4me2	Late Occipital	0.937804	-1.39472	-0.374345	-1.03829	0.557977	-0.387515	-0.00711474	-0.477758	0.872927	6.926e-05	6.926e-05	0.000595877	6.926e-05	6.926e-05	6.926e-05	0.449454	6.926e-05	6.926e-05

## Sheet: Table S5
	Label	Human Time Point	Rhesus Time Point	Mouse Time Point
Cortex	Early	7 p.c.w.	No Data	E11.5
	Mid	8.5 p.c.w.	E55	E14.5
	Late Frontal	12 p.c.w.	E79	E17.5
	Late Occipital	12 p.c.w.	E79	E17.5
Limb	Early	E33	No Data	E10.5
	Early Mid	E41	E31/32/33	E11.5
	Late Mid	E44	E36	E12.5
	Late	E47	No Data	E13.5

## Sheet: Table S6
Tissue	Histone Modification	Time Point	oCGI Species Pattern	Number of HGEs with oCGI Species Pattern	Mean Number of Resampled non-HGEs with oCGI Species Pattern	Percent of HGEs with oCGI Species Pattern	Mean Percent of Resampled non-HGEs with oCGI Species Pattern	Log2(Enrichment in HGEs compared to non-HGEs)	p-value	q-value (BH-corrected p-value)
Cortex	H3K27ac	7 p.c.w	None	761	669.602	57.3474	50.4598	0.184593	5e-05	0.000150045
Cortex	H3K27ac	7 p.c.w	Human-only	86	87.8648	6.48078	6.62131	-0.0309478	0.4019	0.429899
Cortex	H3K27ac	7 p.c.w	Rhesus-only	106	101.745	7.98794	7.6673	0.0591049	0.3057	0.349962
Cortex	H3K27ac	7 p.c.w	Mouse-only	75	79.4971	5.65185	5.99073	-0.0840107	0.2857	0.338607
Cortex	H3K27ac	7 p.c.w	Human and Rhesus	184	216.881	13.8659	16.3437	-0.2372	0.00405	0.00894545
Cortex	H3K27ac	7 p.c.w	Human and Mouse	14	16.6608	1.05501	1.25553	-0.251035	0.2163	0.266215
Cortex	H3K27ac	7 p.c.w	Rhesus and Mouse	15	18.8246	1.13037	1.41858	-0.327657	0.1544	0.197632
Cortex	H3K27ac	7 p.c.w	Human, Rhesus, and Mouse	86	135.924	6.48078	10.243	-0.660396	5e-05	0.000150045
Cortex	H3K27ac	8.5 p.c.w.	None	635	635.487	58.7963	58.8414	-0.00110602	0.4688	0.4688
Cortex	H3K27ac	8.5 p.c.w.	Human-only	79	57.2119	7.31481	5.2974	0.465537	0.00155	0.00381538
Cortex	H3K27ac	8.5 p.c.w.	Rhesus-only	77	69.0446	7.12963	6.39301	0.157331	0.14225	0.184541
Cortex	H3K27ac	8.5 p.c.w.	Mouse-only	42	70.2849	3.88889	6.50787	-0.742826	0.0001	0.000290909
Cortex	H3K27ac	8.5 p.c.w.	Human and Rhesus	158	132.654	14.6296	12.2828	0.252256	0.00685	0.0139915
Cortex	H3K27ac	8.5 p.c.w.	Human and Mouse	15	15.6816	1.38889	1.452	-0.0641103	0.3937	0.429491
Cortex	H3K27ac	8.5 p.c.w.	Rhesus and Mouse	9	13.5536	0.833333	1.25496	-0.590679	0.0743	0.11145
Cortex	H3K27ac	8.5 p.c.w.	Human, Rhesus, and Mouse	65	86.0824	6.01852	7.97059	-0.405278	0.0041	0.00894545
Cortex	H3K27ac	12 p.c.w. (Frontal)	None	209	247.928	52.5126	63.0861	-0.26466	5.0015e-05	0.000150045
Cortex	H3K27ac	12 p.c.w. (Frontal)	Human-only	40	18.5497	10.0503	4.72002	1.09037	5.0015e-05	0.000150045
Cortex	H3K27ac	12 p.c.w. (Frontal)	Rhesus-only	24	24.5229	6.03015	6.23991	-0.0493318	0.427778	0.442661
Cortex	H3K27ac	12 p.c.w. (Frontal)	Mouse-only	15	24.0514	3.76884	6.11994	-0.699395	0.016655	0.0300444
Cortex	H3K27ac	12 p.c.w. (Frontal)	Human and Rhesus	72	40.9793	18.0905	10.4273	0.794863	5.0015e-05	0.000150045
Cortex	H3K27ac	12 p.c.w. (Frontal)	Human and Mouse	6	4.46084	1.50754	1.13507	0.409409	0.160848	0.200538
Cortex	H3K27ac	12 p.c.w. (Frontal)	Rhesus and Mouse	1	4.00395	0.251256	1.01882	-2.01966	0.0174052	0.03038
Cortex	H3K27ac	12 p.c.w. (Frontal)	Human, Rhesus, and Mouse	31	28.5037	7.78894	7.25284	0.102882	0.26533	0.318396
Cortex	H3K27ac	12 p.c.w. (Occipital)	None	601	554.624	73.8329	68.6415	0.105183	5e-05	0.000150045
Cortex	H3K27ac	12 p.c.w. (Occipital)	Human-only	46	33.4415	5.65111	4.13881	0.449319	0.0131	0.0246588
Cortex	H3K27ac	12 p.c.w. (Occipital)	Rhesus-only	34	40.8284	4.1769	5.05303	-0.274714	0.116	0.159086
Cortex	H3K27ac	12 p.c.w. (Occipital)	Mouse-only	34	44.0377	4.1769	5.45021	-0.383878	0.04685	0.0737311
Cortex	H3K27ac	12 p.c.w. (Occipital)	Human and Rhesus	73	73.9276	8.96806	9.14946	-0.0288911	0.43805	0.442661
Cortex	H3K27ac	12 p.c.w. (Occipital)	Human and Mouse	5	7.4182	0.614251	0.918094	-0.579815	0.13345	0.177074
Cortex	H3K27ac	12 p.c.w. (Occipital)	Rhesus and Mouse	2	7.4596	0.2457	0.923218	-1.90977	0.0046	0.00981333
Cortex	H3K27ac	12 p.c.w. (Occipital)	Human, Rhesus, and Mouse	19	46.2633	2.33415	5.72566	-1.29454	5e-05	0.000150045
Cortex	H3K4me2	7 p.c.w	None	2777	2570.76	73.2911	67.9197	0.109807	5e-05	0.000150045
Cortex	H3K4me2	7 p.c.w	Human-only	213	158.748	5.62154	4.19412	0.422596	5e-05	0.000150045
Cortex	H3K4me2	7 p.c.w	Rhesus-only	187	181.089	4.93534	4.78438	0.0448163	0.3091	0.349962
Cortex	H3K4me2	7 p.c.w	Mouse-only	140	235.843	3.69491	6.231	-0.753925	5e-05	0.000150045
Cortex	H3K4me2	7 p.c.w	Human and Rhesus	333	351.712	8.7886	9.29225	-0.0803942	0.13465	0.177074
Cortex	H3K4me2	7 p.c.w	Human and Mouse	21	37.4206	0.554236	0.988655	-0.834967	0.0014	0.00353684
Cortex	H3K4me2	7 p.c.w	Rhesus and Mouse	24	36.8362	0.633413	0.973217	-0.619616	0.00885	0.0177
Cortex	H3K4me2	7 p.c.w	Human, Rhesus, and Mouse	94	212.59	2.48087	5.61664	-1.17886	5e-05	0.000150045
Cortex	H3K4me2	8.5 p.c.w.	None	1449	1484.5	64.3714	65.9483	-0.0349149	0.03935	0.06296
Cortex	H3K4me2	8.5 p.c.w.	Human-only	190	88.7973	8.44069	3.94479	1.09741	5e-05	0.000150045
Cortex	H3K4me2	8.5 p.c.w.	Rhesus-only	115	103.079	5.10884	4.57927	0.157878	0.1054	0.150494
Cortex	H3K4me2	8.5 p.c.w.	Mouse-only	54	139.749	2.39893	6.20831	-1.37181	5e-05	0.000150045
Cortex	H3K4me2	8.5 p.c.w.	Human and Rhesus	309	228.573	13.7272	10.1543	0.434949	5e-05	0.000150045
Cortex	H3K4me2	8.5 p.c.w.	Human and Mouse	18	23.5524	0.799645	1.04631	-0.387874	0.0983	0.145182
Cortex	H3K4me2	8.5 p.c.w.	Rhesus and Mouse	13	18.4552	0.577521	0.819869	-0.50552	0.07245	0.1104
Cortex	H3K4me2	8.5 p.c.w.	Human, Rhesus, and Mouse	103	164.298	4.57574	7.29888	-0.673669	5e-05	0.000150045
Cortex	H3K4me2	12 p.c.w. (Frontal)	None	938	941.058	67.9218	69.1446	-0.0257412	0.4107	0.433266
Cortex	H3K4me2	12 p.c.w. (Frontal)	Human-only	109	50.5757	7.89283	3.71607	1.08676	5e-05	0.000150045
Cortex	H3K4me2	12 p.c.w. (Frontal)	Rhesus-only	76	61.0667	5.50326	4.4869	0.294567	0.02305	0.0381517
Cortex	H3K4me2	12 p.c.w. (Frontal)	Mouse-only	38	79.7251	2.75163	5.85783	-1.09008	5e-05	0.000150045
Cortex	H3K4me2	12 p.c.w. (Frontal)	Human and Rhesus	169	124.925	12.2375	9.17892	0.414913	5e-05	0.000150045
Cortex	H3K4me2	12 p.c.w. (Frontal)	Human and Mouse	11	12.4334	0.796524	0.913549	-0.197764	0.30155	0.349962
Cortex	H3K4me2	12 p.c.w. (Frontal)	Rhesus and Mouse	9	12.5879	0.651702	0.924904	-0.505093	0.11575	0.159086
Cortex	H3K4me2	12 p.c.w. (Frontal)	Human, Rhesus, and Mouse	31	78.6285	2.24475	5.77726	-1.36383	5e-05	0.000150045
Cortex	H3K4me2	12 p.c.w. (Occipital)	None	1176	1178.59	60.3386	60.5028	-0.00391973	0.4318	0.442661
Cortex	H3K4me2	12 p.c.w. (Occipital)	Human-only	159	91.4591	8.15803	4.69502	0.797089	5e-05	0.000150045
Cortex	H3K4me2	12 p.c.w. (Occipital)	Rhesus-only	105	111.069	5.38738	5.70168	-0.0818027	0.26275	0.318396
Cortex	H3K4me2	12 p.c.w. (Occipital)	Mouse-only	41	118.234	2.10364	6.06951	-1.52869	5e-05	0.000150045
Cortex	H3K4me2	12 p.c.w. (Occipital)	Human and Rhesus	307	225.292	15.7517	11.5653	0.4457	5e-05	0.000150045
Cortex	H3K4me2	12 p.c.w. (Occipital)	Human and Mouse	20	24.8932	1.02617	1.27789	-0.316492	0.1335	0.177074
Cortex	H3K4me2	12 p.c.w. (Occipital)	Rhesus and Mouse	10	21.5354	0.513084	1.10551	-1.10745	0.00135	0.0035027
Cortex	H3K4me2	12 p.c.w. (Occipital)	Human, Rhesus, and Mouse	131	176.923	6.7214	9.08228	-0.434294	5e-05	0.000150045
Limb	H3K27ac	E33	None	410	346.623	81.3492	70.7393	0.201616	5.001e-05	0.000150045
Limb	H3K27ac	E33	Human-only	16	15.718	3.1746	3.20775	-0.0149871	0.403031	0.429899
Limb	H3K27ac	E33	Rhesus-only	10	19.936	1.98413	4.06858	-1.03602	0.00325065	0.00761128
Limb	H3K27ac	E33	Mouse-only	17	30.4337	3.37302	6.21096	-0.880776	0.00195039	0.00468094
Limb	H3K27ac	E33	Human and Rhesus	37	39.4754	7.34127	8.05621	-0.134072	0.309862	0.349962
Limb	H3K27ac	E33	Human and Mouse	1	3.68879	0.198413	0.752814	-1.92379	0.0211542	0.0356282
Limb	H3K27ac	E33	Rhesus and Mouse	0	4.11262	0	0.839311	-Inf	5.001e-05	0.000150045
Limb	H3K27ac	E33	Human, Rhesus, and Mouse	13	30.0129	2.57937	6.12507	-1.24771	5.001e-05	0.000150045
Limb	H3K27ac	E41	None	384	322.744	81.8763	70.0097	0.225893	5.001e-05	0.000150045
Limb	H3K27ac	E41	Human-only	11	18.9093	2.34542	4.10181	-0.806416	0.0164533	0.0300444
Limb	H3K27ac	E41	Rhesus-only	11	21.0706	2.34542	4.57062	-0.962547	0.00510102	0.0106456
Limb	H3K27ac	E41	Mouse-only	15	25.0632	3.19829	5.43671	-0.76543	0.00990198	0.0193998
Limb	H3K27ac	E41	Human and Rhesus	33	40.0816	7.03625	8.69449	-0.305296	0.10132	0.147375
Limb	H3K27ac	E41	Human and Mouse	3	3.19299	0.639659	0.692622	-0.114766	0.378226	0.417352
Limb	H3K27ac	E41	Rhesus and Mouse	1	2.74485	0.21322	0.595412	-1.48155	0.0631126	0.0977228
Limb	H3K27ac	E41	Human, Rhesus, and Mouse	11	27.1929	2.34542	5.89869	-1.33055	5.001e-05	0.000150045
Limb	H3K27ac	E44	None	1086	988.377	76.9122	70.0977	0.133846	5e-05	0.000150045
Limb	H3K27ac	E44	Human-only	52	51.4668	3.68272	3.65013	0.0128246	0.43685	0.442661
Limb	H3K27ac	E44	Rhesus-only	38	61.3652	2.69122	4.35214	-0.693466	0.00025	0.000685714
Limb	H3K27ac	E44	Mouse-only	61	88.5326	4.32011	6.2789	-0.539444	0.0006	0.0016
Limb	H3K27ac	E44	Human and Rhesus	97	117.766	6.86969	8.35219	-0.28191	0.0169	0.0300444
Limb	H3K27ac	E44	Human and Mouse	9	11.8346	0.637394	0.839337	-0.397065	0.1586	0.200337
Limb	H3K27ac	E44	Rhesus and Mouse	6	11.2445	0.424929	0.797479	-0.908224	0.03155	0.0513356
Limb	H3K27ac	E44	Human, Rhesus, and Mouse	63	79.4134	4.46176	5.63216	-0.336076	0.01835	0.0314571
Limb	H3K27ac	E47	None	1083	955.609	73.7738	65.096	0.180541	5e-05	0.000150045
Limb	H3K27ac	E47	Human-only	51	67.8752	3.47411	4.62365	-0.412388	0.012	0.02304
Limb	H3K27ac	E47	Rhesus-only	50	79.1186	3.40599	5.38955	-0.662089	5e-05	0.000150045
Limb	H3K27ac	E47	Mouse-only	61	93.3086	4.15531	6.35617	-0.613201	5e-05	0.000150045
Limb	H3K27ac	E47	Human and Rhesus	131	135.784	8.92371	9.24959	-0.0517461	0.3158	0.352521
Limb	H3K27ac	E47	Human and Mouse	10	13.9638	0.681199	0.951213	-0.481692	0.1066	0.150494
Limb	H3K27ac	E47	Rhesus and Mouse	8	16.4396	0.544959	1.11986	-1.0391	0.0039	0.00891429
Limb	H3K27ac	E47	Human, Rhesus, and Mouse	74	105.901	5.04087	7.21396	-0.517119	0.0002	0.000564706

## Sheet: Table S7
Feature	Genome	Chr	Start	End
Human hs754	hg38	chr5	3193946	3199477
Mouse replaced region	mm39	chr13	72436073	72441214
Mouse 5' homology arm	mm39	chr13	72433164	72436073
Mouse 3' homology arm	mm39	chr13	72441214	72444168

## Sheet: Table S8
Purpose	Target	Forward	Reverse
Genotyping	Humanized locus	CTCAATGAGTGAACTCCACCAG	TCCTAAAAGCTTGAGCAGGAAG
	Wild type locus	CTCAATGAGTGAACTCCACCAG	GGGAGTTTCTTTCGTTGAAGAAC
Cloning editing construct	Humanized hs754	AACTCCCTGGTTCTGAAAACAGAC	GAATGCATCCCATGTTAAATTCC
	5' mouse homology arm (with cloning overhangs)	AAAGGAATTTAACATGGGATGCATTCCTGATGAGAAACTGAGCATCTTCC	TTATGCTTCCGGCTCGTATGTTGTGTTGAACTGTAGGAACTTCAGCAAGC
	3' mouse homology arm (with cloning overhangs)	GTTGGCGGGTGTCGGGGCTGGCTTAATTTTTAAGAGTTCTGTGCCAGTGC	AGGTCTGTTTTCAGAACCAGGGAGTTTTGGCAAAATTGAAAACTAAGCTC
Sanger validation	Homology arms and edited locus	TCTACCCGCAGAGAAGTAGAGC	ATCCTGGCTATTCAGGCTACTG
	5' adjacent sequence	AGCATCCTGACATGCCCTAC	AGCATGCTTGCTGAAGTTCC
	3' adjacent sequence	CTCAGCGGGAAGTTAGCAAG	GCTGAGTAAGGGGTCAGTGC
Copy number qPCR	hs754 (wild type and humanized)	GGATCTAAACACCGGGGAAGC	GTGCCAGGAGGGAATCATT
	5' mouse homology arm	TGCCTTGTGCAAGATGCTAC	GACACGTGGCATAGGGTCTC
	3' mouse homology arm	ACCCCACTCCTCCTAGTGTG	ATGGGCCCTAGAAATCATTG
	Outside homology arm	ATGGTTTGGCCTGGTGTTAG	TACCACCTGCAAAGTGTTGG
	Control region on chr 5	GAAGAGTTCGCACCTTCCTG	TCCGCCAATTATGACTGACC

## Sheet: Table S9
Time Point	Histone Modification or Transcription Factor	Peak Coordinates (in wild type mm39 coordinate system)	Description	baseMean Counts	Log2(Fold Change)	p-value	q-value (BH-corrected p-value)	q < 0.05
E11.5	H3K4me3	chr19:37363062-37368412	chr19 CNV	5038.77	0.618215	1.6799e-36	4.62863e-32	Yes
E11.5	H3K4me3	chr19:36902279-36906325	chr19 CNV	3870.58	0.527109	2.63872e-26	3.63523e-22	Yes
E11.5	H3K4me3	chr19:37338572-37341075	chr19 CNV	2823.94	0.542203	3.21817e-23	2.95567e-19	Yes
E11.5	H3K4me3	chr13:72436950-72438003	hs754	112.552	2.61695	6.14032e-20	4.22961e-16	Yes
E11.5	H3K4me3	chr19:36893669-36897629	chr19 CNV	2951.88	0.45531	4.79298e-16	2.64122e-12	Yes
E11.5	H3K4me3	chr3:66879066-66891608	NA	3705.41	-0.248893	2.98384e-07	0.00137023	Yes
E11.5	H3K4me3	chr1:138761933-138772696	NA	2265.76	-0.281496	5.11562e-06	0.0201358	Yes
E17.5	H3K27ac	chr19:37338860-37341045	chr19 CNV	1262.58	0.623028	5.38415e-11	5.0127e-06	Yes
E17.5	H3K27ac	chr19:36895331-36897464	chr19 CNV	870.273	0.59596	2.16888e-08	0.00100963	Yes
E17.5	H3K27ac	chr19:37363449-37365205	chr19 CNV	799.904	0.574306	1.69573e-07	0.00526247	Yes
E17.5	H3K4me3	chr19:36902456-36905429	chr19 CNV	3436.75	0.915872	3.15565e-130	8.44483e-126	Yes
E17.5	H3K4me3	chr19:37363463-37366716	chr19 CNV	2353.32	0.839882	1.38796e-82	1.85717e-78	Yes
E17.5	H3K4me3	chr13:72437007-72437981	hs754	110.789	3.33752	1.65975e-48	1.48055e-44	Yes
E17.5	H3K4me3	chr19:36894572-36897409	chr19 CNV	2923.34	0.812871	2.52677e-44	1.69048e-40	Yes
E17.5	H3K4me3	chr19:37338404-37341352	chr19 CNV	3716.13	0.887771	1.46067e-27	7.8178e-24	Yes
E17.5	CTCF	chr19:37242419-37243812	chr19 CNV	753.831	0.839619	2.42383e-31	2.17233e-26	Yes
E17.5	CTCF	chr19:37339440-37340779	chr19 CNV	196.544	0.933231	1.00826e-13	4.51823e-09	Yes
E17.5	CTCF	chr19:36899325-36900239	chr19 CNV	222.331	0.785262	5.3591e-11	1.60101e-06	Yes
E17.5	CTCF	chr19:36902986-36903811	chr19 CNV	86.4205	1.20798	2.33783e-10	5.23813e-06	Yes
E17.5	CTCF	chr19:37338205-37338918	chr19 CNV	117.789	1.00991	3.8705e-10	6.93779e-06	Yes
E17.5	CTCF	chr19:36895904-36896729	chr19 CNV	147.173	0.894999	1.59729e-09	2.38593e-05	Yes
E17.5	CTCF	chr19:37221871-37222219	chr19 CNV	42.9891	1.63968	1.2031e-08	0.000154038	Yes
E17.5	CTCF	chr13:72438828-72439117	hs754	20.9914	2.25724	1.13146e-07	0.00126758	Yes
E17.5	CTCF	chr13:72437933-72438291	hs754	21.7245	2.22049	1.75676e-07	0.00174942	Yes
E11.5	H3K27ac	chr13:72437068-72438003	hs754	62.0137	1.47396	1.09763e-05	0.313798
E11.5	H3K27ac	chr19:37363541-37365936	chr19 CNV	622.774	0.881373	1.26368e-05	0.313798
E11.5	H3K27ac	chr17:46341047-46343766	NA	692.47	0.408874	0.00016441	0.999988
E11.5	H3K27ac	chr16:93883986-93889830	NA	651.569	0.399225	0.000229777	0.999988
E11.5	H3K27ac	chr3:86665872-86668846	NA	196.91	-0.716586	0.000290048	0.999988
E11.5	H3K27ac	chr2:98497065-98497268	NA	81.8548	-0.976332	0.000770844	0.999988
E11.5	H3K27ac	chr16:91022398-91024870	NA	190.586	0.613997	0.000971909	0.999988
E11.5	H3K27ac	chr19:36902700-36904360	chr19 CNV	386.333	0.817082	0.00104504	0.999988
E11.5	H3K27ac	chr4:34881780-34883737	NA	922.634	0.314532	0.00138653	0.999988
E11.5	H3K27ac	chr16:85597577-85600684	NA	366.286	0.437631	0.00144687	0.999988
E11.5	H3K27ac	chr17:27773584-27777686	NA	934.311	0.310992	0.00159143	0.999988
E11.5	H3K27ac	chr19:36895236-36897183	chr19 CNV	541.204	0.367217	0.00169901	0.999988
E11.5	H3K27ac	chr10:77000427-77002457	NA	389.814	0.411148	0.00184265	0.999988
E11.5	H3K27ac	chr10:43353106-43356527	NA	1309.51	0.258919	0.00190078	0.999988
E11.5	H3K27ac	chr19:59446225-59452137	NA	573.273	0.376534	0.00191423	0.999988
E11.5	H3K27ac	chr19:37215847-37216658	chr19 CNV	86.1316	0.884374	0.00195216	0.999988
E11.5	H3K27ac	chr7:108714985-108716453	NA	200.722	-0.56919	0.00200101	0.999988
E11.5	H3K27ac	chr3:55689874-55692150	NA	281.331	-0.47833	0.00229048	0.999988
E11.5	H3K27ac	chr2:38229336-38231901	NA	202.094	-0.554027	0.00234539	0.999988
E11.5	H3K27ac	chr3:132795883-132798524	NA	691.021	0.307141	0.00259305	0.999988
E11.5	H3K27ac	chr6:148845841-148848569	NA	1241.19	0.254032	0.00260165	0.999988
E11.5	H3K27ac	chr19:16849339-16850712	NA	82.4842	0.932717	0.00270945	0.999988
E11.5	H3K27ac	chr10:56253337-56255695	NA	276.983	0.462781	0.00283054	0.999988
E11.5	H3K27ac	chr19:37339392-37340855	chr19 CNV	366.999	0.828444	0.0029897	0.999988
E11.5	H3K27ac	chr19:5456786-5457440	NA	66.4279	-0.934258	0.00304953	0.999988
E11.5	H3K27ac	chr13:84491932-84496054	NA	563.048	-0.329514	0.0031763	0.999988
E11.5	H3K27ac	chr5:88712228-88713847	NA	298.716	0.446814	0.00327736	0.999988
E11.5	H3K27ac	chr5:148987680-148991066	NA	1325.48	0.234198	0.00359294	0.999988
E11.5	H3K27ac	chr8:74897872-74898076	NA	10.7004	-2.60357	0.00360865	0.999988
E11.5	H3K27ac	chr7:95858955-95863201	NA	542.691	0.336757	0.00402088	0.999988
E11.5	H3K27ac	chr4:131938113-131940085	NA	490.72	0.346157	0.00418592	0.999988
E11.5	H3K27ac	chr7:136910206-136913761	NA	452.688	-0.370103	0.0042288	0.999988
E11.5	H3K27ac	chr7:71875968-71876462	NA	21.7481	-1.64067	0.00443823	0.999988
E11.5	H3K27ac	chr14:63891843-63892245	NA	20.1408	-1.69713	0.00446324	0.999988
E11.5	H3K27ac	chr6:72255395-72256594	NA	67.2093	-0.893409	0.0046078	0.999988
E11.5	H3K27ac	chr7:120516967-120517769	NA	125.025	0.646042	0.00464579	0.999988
E11.5	H3K27ac	chr3:135396320-135397987	NA	334.899	0.393588	0.00535768	0.999988
E11.5	H3K27ac	chr17:88371224-88374391	NA	1295.1	0.237809	0.00569954	0.999988
E11.5	H3K27ac	chr11:32192429-32195672	NA	185.116	-0.513133	0.00622077	0.999988
E11.5	H3K27ac	chr13:78036627-78047939	NA	1257.06	-0.234265	0.00623561	0.999988
E11.5	H3K27ac	chr11:76198049-76198490	NA	22.9036	-1.49477	0.00659488	0.999988
E11.5	H3K27ac	chr10:45361133-45363100	NA	462.403	0.330791	0.00662616	0.999988
E11.5	H3K27ac	chr1:181845716-181848358	NA	1030.49	0.242212	0.00673336	0.999988
E11.5	H3K27ac	chr13:119564844-119566903	NA	972.611	0.246358	0.00676005	0.999988
E11.5	H3K27ac	chr6:23253542-23254270	NA	34.7414	1.21218	0.00688412	0.999988
E11.5	H3K27ac	chr4:155685064-155686783	NA	670.079	0.278614	0.00746255	0.999988
E11.5	H3K27ac	chr2:28798168-28806441	NA	1005.56	0.26162	0.00775912	0.999988
E11.5	H3K27ac	chr15:36792332-36795270	NA	1522.64	0.194552	0.00828799	0.999988
E11.5	H3K27ac	chr5:131604691-131604985	NA	12.9563	-2.08038	0.0084448	0.999988
E11.5	H3K27ac	chr13:30167432-30170090	NA	1009.63	0.233649	0.00921446	0.999988
E11.5	H3K27ac	chr4:133478194-133485274	NA	2840.76	0.160069	0.00930971	0.999988
E11.5	H3K27ac	chr5:67764371-67766362	NA	119.55	-0.637888	0.00934999	0.999988
E11.5	H3K27ac	chr3:153705705-153706410	NA	30.1475	-1.23658	0.00942428	0.999988
E11.5	H3K27ac	chr12:83118959-83121385	NA	185.315	-0.487169	0.00942493	0.999988
E11.5	H3K27ac	chr6:83113094-83115991	NA	933.85	0.241092	0.00945905	0.999988
E11.5	H3K27ac	chr2:76894598-76895629	NA	57.1661	-0.895984	0.00949374	0.999988
E11.5	H3K27ac	chr4:48539459-48542603	NA	701.391	0.275786	0.00977945	0.999988
E11.5	H3K27ac	chr6:90598949-90602462	NA	207.507	-0.482879	0.00984097	0.999988
E11.5	H3K27ac	chr4:134709815-134711439	NA	85.356	-0.712726	0.00987582	0.999988
E11.5	H3K27ac	chr8:92531755-92533917	NA	333.114	-0.369301	0.0098816	0.999988
E11.5	H3K27ac	chr9:110360436-110362623	NA	812.618	0.245355	0.00993189	0.999988
E11.5	H3K27ac	chr3:86449396-86455943	NA	833.85	-0.268634	0.00995638	0.999988
E11.5	H3K27ac	chr11:44508688-44511422	NA	234.486	-0.430844	0.0101021	0.999988
E11.5	H3K27ac	chr15:52328482-52328742	NA	10.4294	-2.30582	0.0101109	0.999988
E11.5	H3K27ac	chr9:41285192-41291914	NA	1346.39	-0.198705	0.0101321	0.999988
E11.5	H3K27ac	chr2:147871412-147873683	NA	157.592	-0.534495	0.0101541	0.999988
E11.5	H3K27ac	chr15:103162873-103164213	NA	78.904	-0.735247	0.0103354	0.999988
E11.5	H3K27ac	chr9:71791891-71792124	NA	10.4239	-2.28453	0.0103856	0.999988
E11.5	H3K27ac	chr13:99061580-99063618	NA	1172.49	0.215874	0.0104726	0.999988
E11.5	H3K27ac	chr13:58274978-58278140	NA	1354.66	0.198849	0.0105159	0.999988
E11.5	H3K27ac	chr3:51466927-51469112	NA	462.497	0.312688	0.010607	0.999988
E11.5	H3K27ac	chr18:46656854-46659104	NA	820.548	0.251287	0.0106364	0.999988
E11.5	H3K27ac	chr12:71062722-71064055	NA	209.943	0.461638	0.0107004	0.999988
E11.5	H3K27ac	chr2:38046987-38047213	NA	13.8422	-1.85884	0.0107793	0.999988
E11.5	H3K27ac	chr9:57717484-57718150	NA	29.1861	-1.21856	0.0108984	0.999988
E11.5	H3K27ac	chr13:83867654-83870272	NA	324.581	-0.389996	0.0110073	0.999988
E11.5	H3K27ac	chr1:180467364-180469734	NA	763.507	0.250379	0.0111243	0.999988
E11.5	H3K27ac	chr17:73940338-73940637	NA	14.6759	-1.80183	0.0112675	0.999988
E11.5	H3K27ac	chr12:48679901-48681570	NA	59.7108	-0.852649	0.0113729	0.999988
E11.5	H3K27ac	chr12:56578519-56583932	NA	548.882	0.863514	0.0115065	0.999988
E11.5	H3K27ac	chr13:63709385-63717040	NA	2528.39	0.183646	0.0116038	0.999988
E11.5	H3K27ac	chr17:84453486-84457444	NA	235.042	-0.439649	0.0116973	0.999988
E11.5	H3K27ac	chr8:99338555-99338849	NA	9.52133	-2.4005	0.0117741	0.999988
E11.5	H3K27ac	chr6:115784787-115786121	NA	544.373	0.290573	0.0117891	0.999988
E11.5	H3K27ac	chr3:65298918-65300092	NA	170.851	0.491386	0.0118235	0.999988
E11.5	H3K27ac	chr9:8003050-8005120	NA	430.752	0.321971	0.0121458	0.999988
E11.5	H3K27ac	chr4:46450398-46453689	NA	1261.68	0.21428	0.0127453	0.999988
E11.5	H3K27ac	chr8:72888604-72890944	NA	682.428	0.258594	0.013123	0.999988
E11.5	H3K27ac	chr8:81224754-81226919	NA	97.4344	-0.649547	0.0131723	0.999988
E11.5	H3K27ac	chr1:19174021-19177408	NA	235.475	-0.421678	0.0131821	0.999988
E11.5	H3K27ac	chr5:124620320-124622676	NA	706.463	0.253509	0.013518	0.999988
E11.5	H3K27ac	chr3:75825456-75825700	NA	9.99258	-2.22651	0.0136103	0.999988
E11.5	H3K27ac	chr13:51254103-51255937	NA	612.585	0.268138	0.0137173	0.999988
E11.5	H3K27ac	chr8:120990887-120994453	NA	560.157	0.276443	0.0140042	0.999988
E11.5	H3K27ac	chr1:86451665-86456854	NA	2032.26	0.165619	0.0140834	0.999988
E11.5	H3K27ac	chr12:56567457-56568533	NA	75.0302	0.758878	0.014108	0.999988
E11.5	H3K27ac	chr11:104184430-104184955	NA	37.157	-1.05119	0.0144516	0.999988
E11.5	H3K27ac	chr19:37214154-37215595	chr19 CNV	108.626	0.613046	0.0146375	0.999988
E11.5	H3K27ac	chr14:30927110-30929220	NA	423.195	0.318406	0.0147377	0.999988
E11.5	H3K27ac	chr11:63787548-63787751	NA	15.8616	-1.69394	0.0147739	0.999988
E11.5	H3K27ac	chr12:3856284-3858244	NA	204.628	0.435806	0.0149391	0.999988
E11.5	H3K27ac	chr1:132488663-132491434	NA	200.871	-0.451708	0.0151075	0.999988
E11.5	H3K27ac	chr5:139529650-139538713	NA	787.537	-0.242642	0.0152277	0.999988
E11.5	H3K27ac	chr13:49022641-49025303	NA	464.638	0.296403	0.0153228	0.999988
E11.5	H3K27ac	chr4:126914989-126916403	NA	662.279	0.251136	0.0153842	0.999988
E11.5	H3K27ac	chr1:14540933-14541151	NA	8.05119	2.46487	0.0154124	0.999988
E11.5	H3K27ac	chr18:57003422-57004122	NA	32.8059	-1.08018	0.0155082	0.999988
E11.5	H3K27ac	chr10:42122216-42122419	NA	7.43735	-2.65959	0.0160578	0.999988
E11.5	H3K27ac	chr7:51270438-51277982	NA	825.93	-0.234319	0.01616	0.999988
E11.5	H3K27ac	chr7:144493776-144497208	NA	345.975	0.346903	0.0161608	0.999988
E11.5	H3K27ac	chr18:71586622-71586825	NA	10.634	-2.08361	0.0161657	0.999988
E11.5	H3K27ac	chrX:76552929-76555977	NA	734.413	0.248957	0.0163841	0.999988
E11.5	H3K27ac	chr19:47567543-47568927	NA	170.675	0.47189	0.0164321	0.999988
E11.5	H3K27ac	chr9:113797752-113798151	NA	27.1407	-1.195	0.0165729	0.999988
E11.5	H3K27ac	chr9:61277978-61282244	NA	1674.55	0.182494	0.0166391	0.999988
E11.5	H3K27ac	chr9:120762050-120764513	NA	486.097	0.298909	0.0166714	0.999988
E11.5	H3K27ac	chr17:5043826-5047814	NA	2549.4	0.161012	0.0166865	0.999988
E11.5	H3K27ac	chr5:65547954-65549307	NA	368.03	0.322881	0.0169546	0.999988
E11.5	H3K27ac	chr2:50954000-50957102	NA	324.489	-0.34441	0.0170157	0.999988
E11.5	H3K27ac	chr18:78942292-78942758	NA	21.8529	-1.31495	0.0173407	0.999988
E11.5	H3K27ac	chr3:122036933-122037204	NA	22.5011	-1.29824	0.0173549	0.999988
E11.5	H3K27ac	chr13:59236093-59236296	NA	11.0615	-1.96723	0.0173555	0.999988
E11.5	H3K27ac	chr18:82927435-82930762	NA	495.766	0.281706	0.0175882	0.999988
E11.5	H3K27ac	chr14:79422534-79422855	NA	11.8272	1.95143	0.0176343	0.999988
E11.5	H3K27ac	chr18:73704375-73708043	NA	1013.72	0.214	0.0178819	0.999988
E11.5	H3K27ac	chr7:69779250-69780516	NA	70.9928	-0.722188	0.0179487	0.999988
E11.5	H3K27ac	chr13:17977813-17980689	NA	657.838	0.261292	0.0179782	0.999988
E11.5	H3K27ac	chr5:136594257-136596896	NA	636.197	0.262246	0.0180426	0.999988
E11.5	H3K27ac	chr19:42571624-42572962	NA	55.888	-0.811656	0.0181039	0.999988
E11.5	H3K27ac	chr8:127317863-127322621	NA	737.056	0.236361	0.0182601	0.999988
E11.5	H3K27ac	chr3:14944420-14945725	NA	61.6243	-0.768516	0.018494	0.999988
E11.5	H3K27ac	chr2:146925114-146928066	NA	340.988	0.814741	0.0185438	0.999988
E11.5	H3K27ac	chr14:108675015-108675368	NA	15.1022	-1.59938	0.0185762	0.999988
E11.5	H3K27ac	chr4:102976173-102977481	NA	237.341	0.390871	0.0186558	0.999988
E11.5	H3K27ac	chr10:26249098-26253056	NA	1062.68	0.204339	0.0187291	0.999988
E11.5	H3K27ac	chr2:160950017-160951867	NA	344.372	0.328559	0.0187568	0.999988
E11.5	H3K27ac	chr10:120310185-120313320	NA	545.291	0.264855	0.0189126	0.999988
E11.5	H3K27ac	chr6:51445432-51449474	NA	1877.76	0.162841	0.0189757	0.999988
E11.5	H3K27ac	chr2:32040252-32043660	NA	628.26	0.259399	0.0190573	0.999988
E11.5	H3K27ac	chr6:23247434-23248242	NA	37.368	0.986178	0.019178	0.999988
E11.5	H3K27ac	chr15:64253179-64255195	NA	644.873	0.24809	0.0192507	0.999988
E11.5	H3K27ac	chr5:140592655-140599023	NA	1717.79	0.171387	0.0193105	0.999988
E11.5	H3K27ac	chr2:180529658-180538388	NA	3428.01	0.131504	0.0193328	0.999988
E11.5	H3K27ac	chr1:87140874-87142665	NA	377.547	0.332481	0.0193802	0.999988
E11.5	H3K27ac	chr17:30442205-30442698	NA	25.5434	-1.20427	0.0201272	0.999988
E11.5	H3K27ac	chr5:105847415-105849209	NA	574.152	0.260702	0.0202272	0.999988
E11.5	H3K27ac	chr9:26286645-26286849	NA	10.8975	-1.93082	0.0202833	0.999988
E11.5	H3K27ac	chr4:148287037-148287539	NA	24.4616	-1.22972	0.0205329	0.999988
E11.5	H3K27ac	chr18:39212068-39212271	NA	9.44323	-2.12325	0.0206917	0.999988
E11.5	H3K27ac	chr4:32007398-32007857	NA	25.7241	-1.20112	0.0207609	0.999988
E11.5	H3K27ac	chr2:180593521-180593746	NA	12.6702	1.73223	0.0208948	0.999988
E11.5	H3K27ac	chr2:103725047-103728019	NA	206.39	-0.420463	0.0209624	0.999988
E11.5	H3K27ac	chr4:142679463-142679666	NA	9.45738	-2.11809	0.0209931	0.999988
E11.5	H3K27ac	chrX:151922765-151923652	NA	55.4984	0.784547	0.0211652	0.999988
E11.5	H3K27ac	chr11:84417693-84419474	NA	80.8359	-0.669004	0.0211956	0.999988
E11.5	H3K27ac	chr11:21040751-21042909	NA	681.565	0.245625	0.0215966	0.999988
E11.5	H3K27ac	chr4:59247812-59248769	NA	65.3026	-0.730878	0.0218146	0.999988
E11.5	H3K27ac	chr4:151549829-151550146	NA	14.9443	-1.58827	0.0221516	0.999988
E11.5	H3K27ac	chr8:122108513-122108897	NA	17.0737	-1.48192	0.0223351	0.999988
E11.5	H3K27ac	chrX:162740645-162742511	NA	216.988	0.396186	0.0224629	0.999988
E11.5	H3K27ac	chr11:32201173-32202278	NA	67.2297	-0.706358	0.022479	0.999988
E11.5	H3K27ac	chr12:26934197-26934402	NA	14.8619	-1.57254	0.0226012	0.999988
E11.5	H3K27ac	chr10:7830858-7833013	NA	1163.36	0.191553	0.0227061	0.999988
E11.5	H3K27ac	chr7:55491425-55492956	NA	241.422	0.392468	0.0227932	0.999988
E11.5	H3K27ac	chr3:60511083-60511375	NA	16.2149	-1.49036	0.022891	0.999988
E11.5	H3K27ac	chr6:71637586-71638490	NA	48.1298	-0.83506	0.0230051	0.999988
E11.5	H3K27ac	chr8:129411112-129413162	NA	870.795	0.213543	0.0230301	0.999988
E11.5	H3K27ac	chr19:34855228-34857069	NA	509.823	0.274173	0.0235478	0.999988
E11.5	H3K27ac	chr17:47845716-47846575	NA	52.1342	-0.795117	0.0236736	0.999988
E11.5	H3K27ac	chr1:88718710-88718927	NA	9.80384	-1.97039	0.0237736	0.999988
E11.5	H3K27ac	chr10:76651287-76651540	NA	16.8804	1.45085	0.023776	0.999988
E11.5	H3K27ac	chr16:78372637-78374055	NA	243.268	0.38163	0.0239107	0.999988
E11.5	H3K27ac	chr13:29198893-29200777	NA	160.918	-0.455193	0.0239145	0.999988
E11.5	H3K27ac	chr5:44383334-44384382	NA	318.411	0.329537	0.0239908	0.999988
E11.5	H3K27ac	chr9:78082822-78084250	NA	304.672	0.33337	0.0242781	0.999988
E11.5	H3K27ac	chr19:4992821-4993205	NA	16.9392	-1.45876	0.0244988	0.999988
E11.5	H3K27ac	chr9:102139208-102139912	NA	58.8785	0.740971	0.0245609	0.999988
E11.5	H3K27ac	chr8:57963726-57966467	NA	1034.13	0.225154	0.0246115	0.999988
E11.5	H3K27ac	chr1:106099361-106101046	NA	363.994	0.305467	0.024618	0.999988
E11.5	H3K27ac	chr1:150976528-150977176	NA	42.9532	-0.887495	0.0250144	0.999988
E11.5	H3K27ac	chr15:8560882-8561141	NA	11.3742	-1.84383	0.0250975	0.999988
E11.5	H3K27ac	chr6:149001933-149003655	NA	444.124	0.290138	0.0251756	0.999988
E11.5	H3K27ac	chrX:109350649-109353338	NA	172.192	-0.438741	0.0251948	0.999988
E11.5	H3K27ac	chr5:88822714-88824186	NA	417.179	0.295818	0.0255082	0.999988
E11.5	H3K27ac	chr13:35010295-35013374	NA	286.794	-0.346281	0.025645	0.999988
E11.5	H3K27ac	chr10:91006089-91008584	NA	1186.01	0.186728	0.0257806	0.999988
E11.5	H3K27ac	chr15:73055102-73057677	NA	545.451	0.255498	0.0258763	0.999988
E11.5	H3K27ac	chr3:38874719-38875241	NA	27.6169	-1.09496	0.0260314	0.999988
E11.5	H3K27ac	chr17:28840547-28841979	NA	284.539	0.35271	0.0260895	0.999988
E11.5	H3K27ac	chr14:47886306-47887965	NA	358.215	0.303535	0.0262941	0.999988
E11.5	H3K27ac	chr4:114912969-114918329	NA	597.873	-0.24584	0.0263156	0.999988
E11.5	H3K27ac	chr8:81464509-81465725	NA	487.885	0.276482	0.0263647	0.999988
E11.5	H3K27ac	chr13:23755899-23758062	NA	429.836	0.290308	0.026376	0.999988
E11.5	H3K27ac	chr1:13496713-13497053	NA	19.2025	-1.30841	0.0264601	0.999988
E11.5	H3K27ac	chr15:93233615-93235539	NA	326.498	0.318571	0.0265324	0.999988
E11.5	H3K27ac	chr6:134751436-134751765	NA	15.292	-1.48636	0.026568	0.999988
E11.5	H3K27ac	chr2:147717873-147718270	NA	15.5609	1.60142	0.0267212	0.999988
E11.5	H3K27ac	chr13:21962458-21967248	NA	911.236	0.207315	0.0267529	0.999988
E11.5	H3K27ac	chr11:101367569-101372128	NA	736.925	-0.218842	0.0268064	0.999988
E11.5	H3K27ac	chr19:25360557-25361315	NA	52.0127	-0.783923	0.0268572	0.999988
E11.5	H3K27ac	chr8:12516048-12516252	NA	10.6529	1.87062	0.0269735	0.999988
E11.5	H3K27ac	chr16:78014753-78015182	NA	20.594	-1.27601	0.0270111	0.999988
E11.5	H3K27ac	chr9:63661859-63667168	NA	1178.39	0.194512	0.0271056	0.999988
E11.5	H3K27ac	chr17:68003897-68006784	NA	533.639	0.259902	0.0271147	0.999988
E11.5	H3K27ac	chr12:38353202-38355011	NA	124.558	-0.517338	0.027126	0.999988
E11.5	H3K27ac	chr1:120532388-120532743	NA	15.9685	-1.44899	0.0271671	0.999988
E11.5	H3K27ac	chr2:170128755-170131037	NA	248.356	0.368408	0.0271959	0.999988
E11.5	H3K27ac	chr9:120398759-120399003	NA	15.2637	-1.49171	0.0273219	0.999988
E11.5	H3K27ac	chr4:8797518-8802378	NA	633.114	-0.240647	0.0273274	0.999988
E11.5	H3K27ac	chr1:132298602-132303601	NA	376.641	-0.301351	0.027634	0.999988
E11.5	H3K27ac	chr4:55348754-55351052	NA	505.379	0.258267	0.0277714	0.999988
E11.5	H3K27ac	chr4:108636814-108638429	NA	356.592	0.301211	0.0279517	0.999988
E11.5	H3K27ac	chrX:47682341-47683710	NA	186.432	0.409545	0.0279889	0.999988
E11.5	H3K27ac	chr7:112392927-112394219	NA	89.8926	0.585583	0.028093	0.999988
E11.5	H3K27ac	chr6:126453767-126454158	NA	26.848	1.09093	0.0281507	0.999988
E11.5	H3K27ac	chr3:55693603-55695666	NA	227.359	-0.391945	0.0282482	0.999988
E11.5	H3K27ac	chr3:66883926-66890465	NA	745.532	-0.22007	0.0283885	0.999988
E11.5	H3K27ac	chr5:137783327-137785066	NA	403.534	0.285887	0.028627	0.999988
E11.5	H3K27ac	chr5:76451509-76453296	NA	523.638	0.263171	0.0286728	0.999988
E11.5	H3K27ac	chr14:118838447-118838721	NA	13.0661	-1.59438	0.0286863	0.999988
E11.5	H3K27ac	chr8:13969654-13969903	NA	13.8443	1.55217	0.0287198	0.999988
E11.5	H3K27ac	chr12:109375047-109375526	NA	20.9964	-1.22998	0.0287855	0.999988
E11.5	H3K27ac	chr19:30099272-30099473	NA	10.3021	-1.83574	0.0289028	0.999988
E11.5	H3K27ac	chr17:45882989-45885886	NA	741.037	0.218363	0.0289382	0.999988
E11.5	H3K27ac	chr11:84264108-84264311	NA	11.9393	-1.753	0.0290269	0.999988
E11.5	H3K27ac	chr9:123721209-123722078	NA	64.2025	0.697126	0.0291675	0.999988
E11.5	H3K27ac	chr5:23880061-23881552	NA	172.36	0.423564	0.0291921	0.999988
E11.5	H3K27ac	chr18:60633265-60633466	NA	10.3555	-1.86168	0.0293194	0.999988
E11.5	H3K27ac	chr10:80233382-80235461	NA	515.64	0.253527	0.0299913	0.999988
E11.5	H3K27ac	chr19:30094087-30096711	NA	175.966	-0.439456	0.0300605	0.999988
E11.5	H3K27ac	chr5:28372656-28372947	NA	8.02766	-2.13235	0.0301567	0.999988
E11.5	H3K27ac	chr7:110680575-110683550	NA	1225.74	0.174752	0.0302701	0.999988
E11.5	H3K27ac	chr2:124963919-124965939	NA	770.151	0.210621	0.0302919	0.999988
E11.5	H3K27ac	chr11:87619729-87620468	NA	49.1299	-0.78335	0.0303032	0.999988
E11.5	H3K27ac	chr4:149995049-149995496	NA	20.5817	1.2422	0.0304265	0.999988
E11.5	H3K27ac	chr1:160039588-160041507	NA	543.433	0.245997	0.0304763	0.999988
E11.5	H3K27ac	chr8:105896675-105898729	NA	563.152	0.256303	0.030585	0.999988
E11.5	H3K27ac	chr13:84013597-84018320	NA	345.614	-0.323938	0.0306435	0.999988
E11.5	H3K27ac	chr2:154975294-154976273	NA	249.084	0.3667	0.0307109	0.999988
E11.5	H3K27ac	chr13:23746418-23755739	NA	1355.35	0.171472	0.0307315	0.999988
E11.5	H3K27ac	chr9:56671949-56672166	NA	8.04759	2.16057	0.030819	0.999988
E11.5	H3K27ac	chr17:41122167-41122932	NA	32.5336	-0.962601	0.0308879	0.999988
E11.5	H3K27ac	chr9:66498646-66500781	NA	570.088	0.256867	0.0309275	0.999988
E11.5	H3K27ac	chr7:4754834-4755961	NA	69.672	0.661623	0.0309501	0.999988
E11.5	H3K27ac	chr12:85420697-85422401	NA	251.58	0.350185	0.0309722	0.999988
E11.5	H3K27ac	chr4:8848559-8848786	NA	9.49604	-1.90854	0.0310081	0.999988
E11.5	H3K27ac	chr12:29579774-29580895	NA	71.8976	-0.641698	0.0312163	0.999988
E11.5	H3K27ac	chr15:85349907-85350209	NA	14.8081	1.50361	0.031266	0.999988
E11.5	H3K27ac	chr8:12891509-12891861	NA	12.4994	1.65249	0.0313816	0.999988
E11.5	H3K27ac	chr4:130441254-130442516	NA	82.8403	-0.613121	0.0315333	0.999988
E11.5	H3K27ac	chr6:56773132-56775649	NA	599.611	0.232962	0.0316634	0.999988
E11.5	H3K27ac	chr3:86662305-86662610	NA	21.6533	-1.20532	0.031713	0.999988
E11.5	H3K27ac	chr6:39764119-39765681	NA	125.851	0.490378	0.031729	0.999988
E11.5	H3K27ac	chr14:55161663-55165215	NA	1319.5	0.173726	0.0317413	0.999988
E11.5	H3K27ac	chr17:29657821-29660346	NA	143.085	-0.458654	0.0317967	0.999988
E11.5	H3K27ac	chr2:154473950-154474475	NA	36.6454	-0.90696	0.0318324	0.999988
E11.5	H3K27ac	chr12:107945607-107948709	NA	704.657	0.221112	0.0319589	0.999988
E11.5	H3K27ac	chr1:168113544-168118364	NA	644.424	-0.230449	0.0319974	0.999988
E11.5	H3K27ac	chrX:20157695-20158046	NA	17.2426	-1.41165	0.0320403	0.999988
E11.5	H3K27ac	chr16:31425981-31426744	NA	44.8521	-0.813658	0.0320727	0.999988
E11.5	H3K27ac	chr1:156765876-156767800	NA	457.508	0.284114	0.0322569	0.999988
E11.5	H3K27ac	chr12:49152392-49153059	NA	32.6883	-0.980993	0.0323692	0.999988
E11.5	H3K27ac	chr18:14101770-14105872	NA	1503.56	0.167539	0.0324172	0.999988
E11.5	H3K27ac	chr1:131000923-131001715	NA	40.2893	-0.860633	0.0324398	0.999988
E11.5	H3K27ac	chr19:47906825-47908823	NA	422.46	0.272903	0.0324473	0.999988
E11.5	H3K27ac	chr6:30629578-30630000	NA	20.4245	-1.24541	0.0325081	0.999988
E11.5	H3K27ac	chr6:117882392-117885339	NA	389.822	0.307009	0.0325469	0.999988
E11.5	H3K27ac	chr10:117211251-117213951	NA	790.293	0.204765	0.0330807	0.999988
E11.5	H3K27ac	chr17:46694157-46695488	NA	191.181	0.392299	0.033165	0.999988
E11.5	H3K27ac	chr3:67863761-67863962	NA	12.84	-1.56004	0.0331899	0.999988
E11.5	H3K27ac	chr9:37399636-37401744	NA	545.07	0.241346	0.033349	0.999988
E11.5	H3K27ac	chr4:58943548-58943892	NA	19.1627	1.26763	0.0333787	0.999988
E11.5	H3K27ac	chr17:74600409-74603087	NA	702.512	0.214818	0.0334146	0.999988
E11.5	H3K27ac	chr9:59563145-59568295	NA	977.3	0.201823	0.033451	0.999988
E11.5	H3K27ac	chr19:21248662-21251086	NA	1107.2	0.183577	0.0334748	0.999988
E11.5	H3K27ac	chr1:90174943-90177706	NA	186.485	-0.40226	0.0335639	0.999988
E11.5	H3K27ac	chr12:82215507-82217443	NA	522.743	0.255523	0.0337292	0.999988
E11.5	H3K27ac	chr5:76331375-76332826	NA	363.338	0.291551	0.0337546	0.999988
E11.5	H3K27ac	chr11:95893977-95899589	NA	2126.08	0.142601	0.0338549	0.999988
E11.5	H3K27ac	chr2:157699984-157700492	NA	21.8884	-1.16197	0.0341168	0.999988
E11.5	H3K27ac	chr7:78964874-78965208	NA	21.9511	-1.16723	0.0343311	0.999988
E11.5	H3K27ac	chr12:27624306-27627761	NA	252.112	-0.350177	0.0343652	0.999988
E11.5	H3K27ac	chr12:26464095-26465525	NA	389.079	0.278967	0.034475	0.999988
E11.5	H3K27ac	chr7:108713303-108714607	NA	145.552	-0.446567	0.034589	0.999988
E11.5	H3K27ac	chr5:124161209-124162453	NA	64.9463	-0.682624	0.034738	0.999988
E11.5	H3K27ac	chr3:115942295-115942620	NA	12.096	-1.59697	0.0348081	0.999988
E11.5	H3K27ac	chr13:23713856-23719736	NA	1461.53	0.166108	0.0349017	0.999988
E11.5	H3K27ac	chr4:109297625-109297826	NA	13.4538	-1.50455	0.0349117	0.999988
E11.5	H3K27ac	chr3:146204889-146206644	NA	445.388	0.271148	0.0349656	0.999988
E11.5	H3K27ac	chr2:168801516-168801752	NA	10.8956	-1.72682	0.0349725	0.999988
E11.5	H3K27ac	chr2:177944986-177946552	NA	90.4862	-0.559216	0.0353399	0.999988
E11.5	H3K27ac	chr19:16850905-16851634	NA	43.5267	0.814	0.0353489	0.999988
E11.5	H3K27ac	chr13:36909877-36920136	NA	1386.5	-0.16979	0.0355012	0.999988
E11.5	H3K27ac	chr4:130389927-130392091	NA	686.4	0.219747	0.0355214	0.999988
E11.5	H3K27ac	chr13:80381672-80381873	NA	9.33201	-1.86612	0.0355251	0.999988
E11.5	H3K27ac	chr12:100302221-100302487	NA	13.4676	1.518	0.0355284	0.999988
E11.5	H3K27ac	chr19:5987337-5987649	NA	13.5165	-1.51121	0.0355563	0.999988
E11.5	H3K27ac	chrX:169097541-169098764	NA	505.103	0.249146	0.0356559	0.999988
E11.5	H3K27ac	chr2:129074613-129076802	NA	127.187	-0.475112	0.0359573	0.999988
E11.5	H3K27ac	chr9:119230833-119233072	NA	968.749	0.200415	0.0361145	0.999988
E11.5	H3K27ac	chr6:131364424-131365728	NA	143.226	0.472138	0.0361262	0.999988
E11.5	H3K27ac	chr4:11006645-11008374	NA	338.361	0.293993	0.0361479	0.999988
E11.5	H3K27ac	chr11:72497469-72499511	NA	865.649	0.20821	0.0361494	0.999988
E11.5	H3K27ac	chr4:32950461-32951043	NA	49.6119	0.770605	0.0361561	0.999988
E11.5	H3K27ac	chr18:82878057-82878468	NA	17.3326	1.30669	0.0363132	0.999988
E11.5	H3K27ac	chr4:104692495-104693375	NA	45.4273	-0.804375	0.0363148	0.999988
E11.5	H3K27ac	chr2:28111983-28112407	NA	17.8036	1.30992	0.0363959	0.999988
E11.5	H3K27ac	chr11:21188288-21190117	NA	731.376	0.223287	0.0364042	0.999988
E11.5	H3K27ac	chr7:137928246-137928498	NA	15.2825	1.38864	0.0364179	0.999988
E11.5	H3K27ac	chr19:42078817-42079592	NA	75.8813	0.609798	0.0368148	0.999988
E11.5	H3K27ac	chr14:73379285-73381820	NA	1085.25	0.178506	0.0370384	0.999988
E11.5	H3K27ac	chr13:103848036-103848240	NA	11.3237	-1.64662	0.0370778	0.999988
E11.5	H3K27ac	chr8:120512025-120512823	NA	48.6832	-0.765358	0.0371073	0.999988
E11.5	H3K27ac	chr5:100124751-100127811	NA	649.75	0.222381	0.0371205	0.999988
E11.5	H3K27ac	chr5:16291456-16293294	NA	98.606	-0.554984	0.0372213	0.999988
E11.5	H3K27ac	chr18:34082353-34082641	NA	16.7167	-1.3301	0.0373147	0.999988
E11.5	H3K27ac	chr3:86456151-86464008	NA	573.7	-0.503669	0.0373278	0.999988
E11.5	H3K27ac	chr11:96782301-96785213	NA	381.232	-0.282547	0.03734	0.999988
E11.5	H3K27ac	chr4:8689777-8693455	NA	1653.05	0.163188	0.0373408	0.999988
E11.5	H3K27ac	chr18:38482838-38483112	NA	17.7264	1.27306	0.0373572	0.999988
E11.5	H3K27ac	chr11:98473712-98474620	NA	73.0962	-0.62051	0.0374509	0.999988
E11.5	H3K27ac	chr13:72962315-72965520	NA	329.46	-0.297494	0.0376697	0.999988
E11.5	H3K27ac	chr15:86735821-86736104	NA	10.2529	-1.82178	0.0378256	0.999988
E11.5	H3K27ac	chr9:21709185-21710329	NA	107.242	0.505793	0.0381312	0.999988
E11.5	H3K27ac	chr19:6334736-6337418	NA	152.676	-0.426307	0.0381346	0.999988
E11.5	H3K27ac	chr11:43476199-43476650	NA	17.7884	1.26712	0.0381762	0.999988
E11.5	H3K27ac	chr18:6513678-6517146	NA	488.043	0.245589	0.0382217	0.999988
E11.5	H3K27ac	chr10:88374706-88375073	NA	14.1531	1.48934	0.038237	0.999988
E11.5	H3K27ac	chr7:129819340-129819540	NA	8.45548	2.01556	0.0382653	0.999988
E11.5	H3K27ac	chr4:151522686-151522885	NA	11.9158	1.59943	0.0383582	0.999988
E11.5	H3K27ac	chr11:35498889-35499321	NA	17.2967	-1.29114	0.0385243	0.999988
E11.5	H3K27ac	chr1:52270982-52272969	NA	366.68	0.289835	0.0385302	0.999988
E11.5	H3K27ac	chr5:142945823-142949992	NA	1392.99	0.164364	0.038751	0.999988
E11.5	H3K27ac	chr10:45459912-45460406	NA	34.518	-0.898252	0.0387677	0.999988
E11.5	H3K27ac	chr8:41691950-41694388	NA	697.131	0.223118	0.0388762	0.999988
E11.5	H3K27ac	chr13:59376465-59376795	NA	9.83575	-1.75496	0.0389896	0.999988
E11.5	H3K27ac	chr3:146259699-146260039	NA	10.5731	1.69531	0.039116	0.999988
E11.5	H3K27ac	chr8:84723183-84724655	NA	213.761	0.364391	0.0391749	0.999988
E11.5	H3K27ac	chr8:91055664-91055969	NA	15.7525	1.34172	0.0393452	0.999988
E11.5	H3K27ac	chr4:42999361-43001486	NA	449.798	0.262087	0.0393652	0.999988
E11.5	H3K27ac	chr13:98490778-98492951	NA	230.319	0.352363	0.039386	0.999988
E11.5	H3K27ac	chr15:99023713-99025322	NA	420.447	0.273922	0.0395718	0.999988
E11.5	H3K27ac	chr16:32064906-32066351	NA	219.776	0.361816	0.0397396	0.999988
E11.5	H3K27ac	chr14:25988199-25988444	NA	27.4072	-1.04228	0.0397397	0.999988
E11.5	H3K27ac	chr6:120642109-120644738	NA	1111.35	0.187194	0.0397811	0.999988
E11.5	H3K27ac	chr1:125924988-125925381	NA	13.9582	-1.45187	0.0398427	0.999988
E11.5	H3K27ac	chr16:35803033-35804510	NA	290.266	0.314011	0.0399682	0.999988
E11.5	H3K27ac	chr11:22031025-22031234	NA	6.26831	2.36587	0.0401061	0.999988
E11.5	H3K27ac	chr19:53931927-53934473	NA	502.481	0.240121	0.0401192	0.999988
E11.5	H3K27ac	chr4:126860917-126862507	NA	434.793	0.260642	0.0402317	0.999988
E11.5	H3K27ac	chr4:32982491-32986695	NA	911.204	0.186987	0.0402722	0.999988
E11.5	H3K27ac	chr1:64571093-64573373	NA	686.01	0.209637	0.0403049	0.999988
E11.5	H3K27ac	chr17:46046000-46048465	NA	593.347	0.245209	0.0403244	0.999988
E11.5	H3K27ac	chr11:5084322-5084615	NA	14.1492	-1.4683	0.0404239	0.999988
E11.5	H3K27ac	chr3:144334126-144334708	NA	36.4721	-0.897948	0.0405	0.999988
E11.5	H3K27ac	chr3:34073550-34075339	NA	532.695	0.238746	0.0408295	0.999988
E11.5	H3K27ac	chr4:119150880-119152568	NA	302.522	0.302664	0.0408441	0.999988
E11.5	H3K27ac	chr4:135851016-135851322	NA	14.6764	-1.401	0.0408667	0.999988
E11.5	H3K27ac	chr2:167513479-167514028	NA	47.1	-0.756423	0.0408675	0.999988
E11.5	H3K27ac	chr8:66418758-66420297	NA	88.9775	-0.560298	0.0408793	0.999988
E11.5	H3K27ac	chr9:60047844-60048044	NA	10.4293	1.73817	0.0410096	0.999988
E11.5	H3K27ac	chr5:75204375-75205547	NA	211.453	0.368046	0.0410596	0.999988
E11.5	H3K27ac	chr12:79589102-79589884	NA	45.4492	-0.771105	0.0413308	0.999988
E11.5	H3K27ac	chr11:65541183-65542373	NA	77.2898	-0.587448	0.0413786	0.999988
E11.5	H3K27ac	chr6:38183429-38184962	NA	98.0535	0.550423	0.0414151	0.999988
E11.5	H3K27ac	chr13:81030376-81035496	NA	2404.55	0.128763	0.0414414	0.999988
E11.5	H3K27ac	chr19:55824593-55824883	NA	15.7369	-1.40723	0.041502	0.999988
E11.5	H3K27ac	chr3:79535455-79537070	NA	158.957	0.419992	0.041512	0.999988
E11.5	H3K27ac	chr2:147865652-147866795	NA	63.8273	-0.647443	0.0415679	0.999988
E11.5	H3K27ac	chr2:27889682-27890237	NA	28.8387	-0.967073	0.0416754	0.999988
E11.5	H3K27ac	chr13:23727415-23728787	NA	251.21	0.34501	0.0416938	0.999988
E11.5	H3K27ac	chr12:94602877-94603146	NA	14.9908	1.36486	0.0417481	0.999988
E11.5	H3K27ac	chr4:133694194-133698710	NA	948.048	0.18415	0.0417649	0.999988
E11.5	H3K27ac	chr16:89939006-89939255	NA	9.17409	-1.84857	0.0418294	0.999988
E11.5	H3K27ac	chr8:126240082-126241046	NA	55.7539	0.697738	0.0420177	0.999988
E11.5	H3K27ac	chr4:152631819-152633738	NA	112.661	-0.501083	0.0420583	0.999988
E11.5	H3K27ac	chr9:74769024-74773042	NA	382.06	-0.270873	0.0420593	0.999988
E11.5	H3K27ac	chr16:4607007-4608587	NA	376.136	0.272199	0.0421655	0.999988
E11.5	H3K27ac	chr12:5369453-5369785	NA	13.4531	-1.50102	0.0422985	0.999988
E11.5	H3K27ac	chr13:36724021-36724545	NA	30.6326	-0.936541	0.0423349	0.999988
E11.5	H3K27ac	chr2:120867313-120867993	NA	48.993	-0.74081	0.0424371	0.999988
E11.5	H3K27ac	chr2:169970755-169973666	NA	547.596	0.233038	0.0425782	0.999988
E11.5	H3K27ac	chr16:92105739-92106467	NA	34.3868	0.892771	0.0426499	0.999988
E11.5	H3K27ac	chr15:7158333-7159454	NA	116.822	0.481548	0.0427379	0.999988
E11.5	H3K27ac	chr5:106843269-106845215	NA	875.701	0.189178	0.0427697	0.999988
E11.5	H3K27ac	chr1:19173401-19173733	NA	20.8366	-1.13545	0.0428552	0.999988
E11.5	H3K27ac	chr13:57775212-57776112	NA	62.2122	-0.661931	0.0428685	0.999988
E11.5	H3K27ac	chr8:123766482-123770146	NA	663.355	0.21466	0.0428969	0.999988
E11.5	H3K27ac	chr8:105260642-105261333	NA	144.859	0.428055	0.0430341	0.999988
E11.5	H3K27ac	chr11:117671716-117674300	NA	190.687	-0.374391	0.0431165	0.999988
E11.5	H3K27ac	chr3:86657982-86658239	NA	16.0625	-1.3385	0.043176	0.999988
E11.5	H3K27ac	chr15:85463287-85466183	NA	435.756	0.258111	0.0432268	0.999988
E11.5	H3K27ac	chr11:77955953-77956845	NA	45.8178	-0.754353	0.043244	0.999988
E11.5	H3K27ac	chr8:79234408-79236799	NA	741.641	0.202922	0.0432709	0.999988
E11.5	H3K27ac	chr8:124459160-124459677	NA	24.8516	-1.05843	0.0435809	0.999988
E11.5	H3K27ac	chr14:57982736-57984019	NA	198.309	0.367967	0.0435951	0.999988
E11.5	H3K27ac	chr18:65648255-65650406	NA	228.851	0.34642	0.0436063	0.999988
E11.5	H3K27ac	chr11:4579780-4580305	NA	38.2032	0.872624	0.0436732	0.999988
E11.5	H3K27ac	chr7:130072125-130073537	NA	65.3185	-0.669976	0.0437027	0.999988
E11.5	H3K27ac	chr14:121272798-121274011	NA	226.134	0.350555	0.0437947	0.999988
E11.5	H3K27ac	chr19:29498868-29500899	NA	422.244	0.256342	0.0439204	0.999988
E11.5	H3K27ac	chr12:79805229-79805795	NA	28.1433	-0.9717	0.0440763	0.999988
E11.5	H3K27ac	chr11:77960805-77964337	NA	247.935	-0.33458	0.0442908	0.999988
E11.5	H3K27ac	chr4:63473111-63473314	NA	10.6357	-1.67555	0.0444603	0.999988
E11.5	H3K27ac	chr17:44962749-44963001	NA	11.0914	1.72096	0.0445392	0.999988
E11.5	H3K27ac	chr12:33269495-33271598	NA	133.004	-0.445753	0.0446619	0.999988
E11.5	H3K27ac	chr2:150484577-150486817	NA	193.261	-0.376026	0.0446651	0.999988
E11.5	H3K27ac	chr14:58119531-58119732	NA	11.1401	-1.59621	0.0447359	0.999988
E11.5	H3K27ac	chr11:97711430-97712035	NA	29.4027	0.959271	0.044812	0.999988
E11.5	H3K27ac	chr3:51183415-51185547	NA	365.346	0.283659	0.0448298	0.999988
E11.5	H3K27ac	chr13:78048570-78049625	NA	68.7103	-0.619103	0.0450214	0.999988
E11.5	H3K27ac	chr5:100185504-100188561	NA	1129.56	0.173886	0.0450695	0.999988
E11.5	H3K27ac	chr18:79056411-79056741	NA	16.1179	1.3011	0.0451035	0.999988
E11.5	H3K27ac	chr6:116131760-116133198	NA	89.9407	0.533431	0.0451911	0.999988
E11.5	H3K27ac	chr1:17215601-17215877	NA	15.7155	1.32524	0.045239	0.999988
E11.5	H3K27ac	chr13:73623731-73624865	NA	78.5401	-0.582214	0.0452395	0.999988
E11.5	H3K27ac	chr1:134487747-134490691	NA	611.208	0.216131	0.0453411	0.999988
E11.5	H3K27ac	chr3:153557045-153557872	NA	54.258	-0.703639	0.0454029	0.999988
E11.5	H3K27ac	chr4:130791739-130791943	NA	13.036	-1.44918	0.0455283	0.999988
E11.5	H3K27ac	chr5:65854055-65856700	NA	562.298	0.227403	0.0455659	0.999988
E11.5	H3K27ac	chr5:120568582-120578935	NA	1296.76	0.171588	0.0455823	0.999988
E11.5	H3K27ac	chr7:49281956-49290415	NA	888.4	0.183162	0.0456464	0.999988
E11.5	H3K27ac	chr18:24337839-24340016	NA	543.297	0.229486	0.045701	0.999988
E11.5	H3K27ac	chr7:69760033-69760234	NA	11.8503	-1.5468	0.0458797	0.999988
E11.5	H3K27ac	chr2:9890720-9891373	NA	31.9222	-0.919484	0.0459485	0.999988
E11.5	H3K27ac	chr13:110199417-110200761	NA	108.36	-0.504689	0.0460433	0.999988
E11.5	H3K27ac	chr16:63677267-63678861	NA	215.039	0.353606	0.0460569	0.999988
E11.5	H3K27ac	chr15:8763793-8764070	NA	11.0159	-1.59115	0.0461352	0.999988
E11.5	H3K27ac	chr3:55687024-55688540	NA	137.648	-0.842788	0.0461458	0.999988
E11.5	H3K27ac	chr6:29734876-29737102	NA	610.597	0.221692	0.0461834	0.999988
E11.5	H3K27ac	chr1:58993515-58994869	NA	65.5966	-0.621592	0.0462246	0.999988
E11.5	H3K27ac	chr10:18193933-18195142	NA	185.78	0.402651	0.0462466	0.999988
E11.5	H3K27ac	chr12:12772529-12776364	NA	284.242	0.315809	0.0463242	0.999988
E11.5	H3K27ac	chr2:58991101-58992528	NA	294.268	0.300032	0.0464353	0.999988
E11.5	H3K27ac	chr12:24700487-24702098	NA	299.305	0.295867	0.0465824	0.999988
E11.5	H3K27ac	chr14:60776609-60777111	NA	16.8514	1.28021	0.046656	0.999988
E11.5	H3K27ac	chr2:172187487-172191572	NA	306.441	-0.294284	0.0467082	0.999988
E11.5	H3K27ac	chr2:179282915-179283239	NA	11.8952	1.5513	0.0467569	0.999988
E11.5	H3K27ac	chr13:58215560-58215761	NA	13.0218	-1.45218	0.046806	0.999988
E11.5	H3K27ac	chr9:58075686-58075961	NA	13.0495	-1.44123	0.0468597	0.999988
E11.5	H3K27ac	chr10:111307817-111310345	NA	934.645	0.186432	0.0469222	0.999988
E11.5	H3K27ac	chr5:111666587-111668438	NA	191.146	-0.366184	0.0469321	0.999988
E11.5	H3K27ac	chr9:123286728-123286931	NA	11.0153	-1.58602	0.046984	0.999988
E11.5	H3K27ac	chr3:137848710-137850846	NA	488.657	0.246536	0.0470274	0.999988
E11.5	H3K27ac	chr14:103887092-103888905	NA	443.068	0.254437	0.0470981	0.999988
E11.5	H3K27ac	chr1:153616067-153617056	NA	76.854	-0.579893	0.0471288	0.999988
E11.5	H3K27ac	chr11:88555033-88556326	NA	68.4391	-0.619684	0.047159	0.999988
E11.5	H3K27ac	chr6:61469481-61469942	NA	17.3096	-1.28144	0.0471767	0.999988
E11.5	H3K27ac	chr11:97169743-97171843	NA	512.906	0.237828	0.0473046	0.999988
E11.5	H3K27ac	chr7:142560338-142560953	NA	48.9879	-0.715559	0.0473123	0.999988
E11.5	H3K27ac	chr7:114013954-114015792	NA	399.905	0.265236	0.0474029	0.999988
E11.5	H3K27ac	chr16:76810541-76811461	NA	149.391	0.411987	0.0474263	0.999988
E11.5	H3K27ac	chr8:70895804-70896135	NA	19.0334	-1.2117	0.0476146	0.999988
E11.5	H3K27ac	chr8:109941242-109941474	NA	13.6841	-1.41379	0.04775	0.999988
E11.5	H3K27ac	chr14:25960731-25961000	NA	30.3875	-0.918086	0.0477934	0.999988
E11.5	H3K27ac	chr12:75864814-75866225	NA	372.935	0.275482	0.0477995	0.999988
E11.5	H3K27ac	chr10:96039617-96040136	NA	26.1853	-0.990167	0.0480324	0.999988
E11.5	H3K27ac	chr2:155448373-155448593	NA	11.2695	1.60822	0.0481493	0.999988
E11.5	H3K27ac	chr4:59625735-59627099	NA	345.025	0.288628	0.0482116	0.999988
E11.5	H3K27ac	chr8:45387698-45392112	NA	556.416	0.222886	0.0482354	0.999988
E11.5	H3K27ac	chr13:29592577-29592780	NA	7.52688	-2.01424	0.0482534	0.999988
E11.5	H3K27ac	chr6:4745397-4747250	NA	344.014	0.281965	0.048333	0.999988
E11.5	H3K27ac	chr6:51825684-51827327	NA	139.945	-0.435419	0.0485015	0.999988
E11.5	H3K27ac	chr9:91278544-91278758	NA	11.1536	-1.58755	0.0485625	0.999988
E11.5	H3K27ac	chr12:86737193-86737447	NA	10.1368	-1.78995	0.0485736	0.999988
E11.5	H3K27ac	chr16:21881461-21881662	NA	7.64363	-2.06087	0.0486348	0.999988
E11.5	H3K27ac	chr9:72713616-72716001	NA	623.351	0.228909	0.048767	0.999988
E11.5	H3K27ac	chr10:128531317-128532234	NA	240.926	0.329496	0.0488326	0.999988
E11.5	H3K27ac	chr18:60633853-60635414	NA	119.044	-0.465006	0.0488838	0.999988
E11.5	H3K27ac	chr4:150455756-150459079	NA	406.251	0.253922	0.0489235	0.999988
E11.5	H3K27ac	chr2:144111052-144111288	NA	11.7451	-1.55049	0.0489637	0.999988
E11.5	H3K27ac	chr8:121095123-121099816	NA	325.913	-0.284664	0.049017	0.999988
E11.5	H3K27ac	chr4:117513762-117514033	NA	10.8857	-1.56327	0.0490706	0.999988
E11.5	H3K27ac	chr2:155314615-155316056	NA	288.462	0.308805	0.0491374	0.999988
E11.5	H3K27ac	chr16:84568924-84572609	NA	1323.51	0.160325	0.0491542	0.999988
E11.5	H3K27ac	chr7:103525635-103526276	NA	29.6828	-0.925469	0.0491881	0.999988
E11.5	H3K27ac	chr7:132722363-132726648	NA	1667.08	0.154229	0.0493748	0.999988
E11.5	H3K27ac	chr16:77212890-77221110	NA	2607.37	-0.11979	0.0494131	0.999988
E11.5	H3K27ac	chr3:88138580-88138802	NA	13.0077	-1.45526	0.0494724	0.999988
E11.5	H3K27ac	chr2:30359741-30364717	NA	639.146	0.212253	0.0495526	0.999988
E11.5	H3K27ac	chr16:92993787-92994263	NA	20.7469	-1.14044	0.0495539	0.999988
E11.5	H3K27ac	chr7:100557979-100558271	NA	14.7948	1.32297	0.0495826	0.999988
E11.5	H3K27ac	chr9:15653298-15653497	NA	8.22801	1.88316	0.0496324	0.999988
E11.5	H3K27ac	chr19:43457766-43457966	NA	8.77743	1.79136	0.0497422	0.999988
E11.5	H3K27ac	chr11:22030786-22031009	NA	5.13697	-2.5693	0.0499759	0.999988
E11.5	H3K27ac	chr8:79546751-79548071	NA	280.724	0.301945	0.0500113	0.999988
E11.5	H3K27ac	chr6:127125426-127131667	NA	1038.4	0.169828	0.0500489	0.999988
E11.5	H3K27ac	chr16:94369360-94372282	NA	919.901	0.182459	0.050241	0.999988
E11.5	H3K27ac	chr11:94358048-94358407	NA	18.1347	-1.18684	0.0508631	0.999988
E11.5	H3K27ac	chr12:27612680-27618592	NA	900.919	-0.18966	0.0510262	0.999988
E11.5	H3K27ac	chr14:24705341-24706104	NA	32.7074	-0.869651	0.0510581	0.999988
E11.5	H3K27ac	chr1:156577859-156578362	NA	37.2947	-0.818017	0.0510978	0.999988
E11.5	H3K27ac	chr13:34339262-34339462	NA	10.7426	1.55634	0.0511235	0.999988
E11.5	H3K27ac	chr10:84544163-84544394	NA	15.5479	1.28781	0.051143	0.999988
E11.5	H3K27ac	chr6:88905624-88905916	NA	17.3482	-1.20085	0.0512642	0.999988
E11.5	H3K27ac	chr8:124989938-124990614	NA	41.1206	-0.784471	0.0514113	0.999988
E11.5	H3K27ac	chr9:40987240-40987977	NA	41.2495	-0.788808	0.051444	0.999988
E11.5	H3K27ac	chr3:55692255-55693399	NA	49.6097	-0.705903	0.051548	0.999988
E11.5	H3K27ac	chr12:109418771-109420829	NA	153.149	0.407191	0.0516252	0.999988
E11.5	H3K27ac	chr1:126615809-126616031	NA	8.17568	-1.89571	0.0519069	0.999988
E11.5	H3K27ac	chr5:67816244-67817905	NA	81.3813	-0.604874	0.0519159	0.999988
E11.5	H3K27ac	chr2:75888624-75888922	NA	16.3063	-1.26191	0.0519567	0.999988
E11.5	H3K27ac	chr1:155291525-155291823	NA	15.6833	-1.3057	0.051967	0.999988
E11.5	H3K27ac	chr13:76975265-76976907	NA	74.5112	-0.592798	0.0520603	0.999988
E11.5	H3K27ac	chr8:85386452-85392349	NA	683.258	0.20159	0.05241	0.999988
E11.5	H3K27ac	chr18:36105048-36105261	NA	14.3201	-1.34681	0.0524139	0.999988
E11.5	H3K27ac	chr8:94642768-94643139	NA	19.8241	-1.12104	0.0524447	0.999988
E11.5	H3K27ac	chr15:85989417-85989717	NA	16.7197	-1.227	0.0524807	0.999988
E11.5	H3K27ac	chr10:45453832-45454924	NA	238.445	0.326474	0.0525695	0.999988
E11.5	H3K27ac	chr10:17113067-17115302	NA	174.617	-0.378544	0.0525837	0.999988
E11.5	H3K27ac	chr4:122888973-122895992	NA	1743.83	0.135706	0.0526286	0.999988
E11.5	H3K27ac	chr7:37386560-37387041	NA	27.2825	0.958167	0.0527814	0.999988
E11.5	H3K27ac	chr2:156892229-156892659	NA	17.3003	-1.19663	0.0528097	0.999988
E11.5	H3K27ac	chr7:141930616-141931289	NA	32.066	-0.882548	0.0528414	0.999988
E11.5	H3K27ac	chr1:71691673-71693389	NA	220.99	0.335334	0.0529205	0.999988
E11.5	H3K27ac	chr17:84460576-84461641	NA	64.7934	-0.627031	0.0529623	0.999988
E11.5	H3K27ac	chr3:127036903-127038375	NA	139.423	-0.420539	0.0529746	0.999988
E11.5	H3K27ac	chr1:138422211-138422536	NA	15.727	-1.30596	0.0529991	0.999988
E11.5	H3K27ac	chr7:103508762-103510033	NA	101.705	-0.488349	0.0530425	0.999988
E11.5	H3K27ac	chr2:129434318-129435774	NA	216.857	0.344059	0.0531575	0.999988
E11.5	H3K27ac	chr11:11768909-11769345	NA	12.2018	1.5325	0.0531902	0.999988
E11.5	H3K27ac	chr3:148798516-148799215	NA	34.0957	-0.881003	0.0534479	0.999988
E11.5	H3K27ac	chr3:41517554-41518780	NA	127.516	0.43421	0.0534658	0.999988
E11.5	H3K27ac	chr2:144111635-144113243	NA	311.671	0.306859	0.0537372	0.999988
E11.5	H3K27ac	chr15:71723962-71724366	NA	16.491	1.23157	0.0537969	0.999988
E11.5	H3K27ac	chr2:38313312-38316193	NA	805.109	0.183569	0.0538178	0.999988
E11.5	H3K27ac	chr4:136037160-136039392	NA	752.774	0.200127	0.0540295	0.999988
E11.5	H3K27ac	chr7:78920223-78920586	NA	19.1766	-1.13709	0.0541034	0.999988
E11.5	H3K27ac	chr2:131986474-131987043	NA	38.0207	0.799606	0.054121	0.999988
E11.5	H3K27ac	chr11:50267363-50269587	NA	696.167	0.202944	0.0541231	0.999988
E11.5	H3K27ac	chr5:134212362-134213896	NA	331.45	0.274849	0.0542223	0.999988
E11.5	H3K27ac	chr13:23894352-23894896	NA	27.8679	0.927176	0.0542763	0.999988
E11.5	H3K27ac	chr7:136916340-136920428	NA	429.914	-0.244618	0.0543867	0.999988
E11.5	H3K27ac	chr2:142525285-142525614	NA	12.7361	1.40735	0.0544757	0.999988
E11.5	H3K27ac	chr14:61280635-61284583	NA	613.075	0.206213	0.0544872	0.999988
E11.5	H3K27ac	chr14:61676283-61677645	NA	383.943	0.259188	0.054505	0.999988
E11.5	H3K27ac	chr2:137379902-137380199	NA	12.8234	-1.40571	0.0546437	0.999988
E11.5	H3K27ac	chr9:49943927-49944130	NA	12.8234	-1.40571	0.0546437	0.999988
E11.5	H3K27ac	chr11:38263877-38264123	NA	12.8781	-1.43552	0.0547218	0.999988
E11.5	H3K27ac	chr8:123055559-123056323	NA	36.6498	-0.807624	0.0549039	0.999988
E11.5	H3K27ac	chr11:78960437-78962699	NA	153.16	-0.423488	0.0549304	0.999988
E11.5	H3K27ac	chr3:5479388-5479818	NA	17.8044	1.16654	0.0550654	0.999988
E11.5	H3K27ac	chr11:20151305-20152396	NA	231.164	0.333931	0.0551046	0.999988
E11.5	H3K27ac	chr17:59238154-59241216	NA	307.747	0.282079	0.0551063	0.999988
E11.5	H3K27ac	chr7:98304633-98306971	NA	502.266	0.232584	0.0551864	0.999988
E11.5	H3K27ac	chr7:65758688-65760683	NA	277.126	0.301167	0.0553022	0.999988
E11.5	H3K27ac	chr19:56639976-56640175	NA	7.14071	1.98737	0.05536	0.999988
E11.5	H3K27ac	chr6:144154226-144157300	NA	330.044	0.272732	0.0553691	0.999988
E11.5	H3K27ac	chr7:69599329-69600131	NA	56.0611	-0.650311	0.0554922	0.999988
E11.5	H3K27ac	chr18:82709420-82711705	NA	644.424	0.20087	0.0554994	0.999988
E11.5	H3K27ac	chr4:116952216-116956475	NA	328.545	0.272574	0.0556131	0.999988
E11.5	H3K27ac	chr17:88624182-88624486	NA	12.0319	1.51119	0.0556172	0.999988
E11.5	H3K27ac	chr11:84412132-84416213	NA	263.31	-0.31282	0.0556188	0.999988
E11.5	H3K27ac	chr2:18804123-18806664	NA	178.527	-0.372419	0.055652	0.999988
E11.5	H3K27ac	chr9:90572420-90580956	NA	804.293	-0.183754	0.0556759	0.999988
E11.5	H3K27ac	chr2:156681257-156684773	NA	667.964	0.19741	0.0556779	0.999988
E11.5	H3K27ac	chrX:159549227-159549623	NA	23.6124	1.0072	0.0558853	0.999988
E11.5	H3K27ac	chr1:167065915-167066167	NA	11.524	1.49428	0.0559185	0.999988
E11.5	H3K27ac	chr6:85937743-85939063	NA	248.716	0.309784	0.0559608	0.999988
E11.5	H3K27ac	chr11:7088685-7089216	NA	27.0712	-0.936377	0.0560271	0.999988
E11.5	H3K27ac	chr16:85323849-85324216	NA	14.9251	-1.32374	0.0561305	0.999988
E11.5	H3K27ac	chr14:10124098-10125243	NA	54.2211	0.708678	0.0561796	0.999988
E11.5	H3K27ac	chr1:120531366-120531596	NA	12.8038	-1.394	0.056183	0.999988
E11.5	H3K27ac	chr5:24524862-24528531	NA	497.371	0.234069	0.0562207	0.999988
E11.5	H3K27ac	chr4:58384327-58384526	NA	7.8883	1.86575	0.0562213	0.999988
E11.5	H3K27ac	chr2:35226012-35227572	NA	99.8468	-0.505788	0.0563648	0.999988
E11.5	H3K27ac	chr16:37597099-37598622	NA	169.046	0.378727	0.0564482	0.999988
E11.5	H3K27ac	chr5:140592012-140592442	NA	22.869	-1.02301	0.0564579	0.999988
E11.5	H3K27ac	chr2:108491248-108491718	NA	23.7992	-1.02774	0.0566024	0.999988
E11.5	H3K27ac	chr5:135835578-135836147	NA	35.8012	-0.804928	0.0566838	0.999988
E11.5	H3K27ac	chr18:34250921-34251206	NA	15.7206	1.23419	0.0567291	0.999988
E11.5	H3K27ac	chr12:45610306-45611433	NA	67.1458	-0.593334	0.0567655	0.999988
E11.5	H3K27ac	chr2:37941488-37941705	NA	11.0092	-1.56395	0.0567754	0.999988
E11.5	H3K27ac	chr9:77657494-77658806	NA	171.157	0.370308	0.0568073	0.999988
E11.5	H3K27ac	chr15:58694404-58696263	NA	513.224	0.221683	0.0568287	0.999988
E11.5	H3K27ac	chr11:104331483-104334028	NA	1259.13	0.155072	0.0568465	0.999988
E11.5	H3K27ac	chr14:33618601-33619053	NA	24.8215	-0.991783	0.0568632	0.999988
E11.5	H3K27ac	chr7:69937487-69938336	NA	57.8405	-0.662566	0.0569199	0.999988
E11.5	H3K27ac	chr11:51496417-51498619	NA	920.821	0.173092	0.0570166	0.999988
E11.5	H3K27ac	chr4:35099791-35100111	NA	20.8086	1.06796	0.0571129	0.999988
E11.5	H3K27ac	chr3:28533519-28533724	NA	11.6149	-1.52472	0.0571826	0.999988
E11.5	H3K27ac	chr8:88198649-88199180	NA	32.5913	-0.857465	0.0572773	0.999988
E11.5	H3K27ac	chr1:159477853-159478136	NA	14.0042	-1.32177	0.0573181	0.999988
E11.5	H3K27ac	chr8:109452359-109455899	NA	210.356	0.337029	0.0573635	0.999988
E11.5	H3K27ac	chr14:67607583-67607945	NA	17.2942	-1.18148	0.0574285	0.999988
E11.5	H3K27ac	chr12:110661784-110663686	NA	489.53	0.226804	0.0574398	0.999988
E11.5	H3K27ac	chr13:46341759-46342027	NA	12.1071	1.44031	0.0577089	0.999988
E11.5	H3K27ac	chr3:126995383-126995586	NA	8.95538	-1.76491	0.0577365	0.999988
E11.5	H3K27ac	chr12:33085397-33085940	NA	30.1016	0.879594	0.0577832	0.999988
E11.5	H3K27ac	chr15:90894127-90907779	NA	1534.69	-0.143468	0.0578521	0.999988
E11.5	H3K27ac	chr4:149234237-149234571	NA	15.2796	-1.25323	0.0581334	0.999988
E11.5	H3K27ac	chr1:174758288-174758759	NA	18.9984	-1.11558	0.0582402	0.999988
E11.5	H3K27ac	chr7:112277641-112280527	NA	459.594	0.235762	0.0582791	0.999988
E11.5	H3K27ac	chr7:30287023-30289368	NA	341.41	0.268976	0.0582909	0.999988
E11.5	H3K27ac	chr1:128787597-128787895	NA	11.5879	-1.53992	0.0583662	0.999988
E11.5	H3K27ac	chr8:92530367-92531591	NA	162.169	-0.386328	0.0584862	0.999988
E11.5	H3K27ac	chr6:47570611-47573161	NA	1138.32	0.158208	0.0585168	0.999988
E11.5	H3K27ac	chr2:180683901-180687174	NA	257.596	-0.30254	0.0586386	0.999988
E11.5	H3K27ac	chr9:100522513-100527117	NA	1218.62	0.15169	0.058756	0.999988
E11.5	H3K27ac	chr5:23632329-23632550	NA	12.8179	-1.39095	0.0589385	0.999988
E11.5	H3K27ac	chr19:32453637-32454457	NA	48.3571	-0.705482	0.0589831	0.999988
E11.5	H3K27ac	chr15:57824122-57824330	NA	10.2369	-1.61691	0.0590103	0.999988
E11.5	H3K27ac	chr17:47812701-47813542	NA	111.542	0.45148	0.05907	0.999988
E11.5	H3K27ac	chr18:78812133-78812618	NA	28.7262	-0.900985	0.0590824	0.999988
E11.5	H3K27ac	chr16:26365063-26365464	NA	19.9083	-1.10608	0.0592903	0.999988
E11.5	H3K27ac	chr1:189881273-189881499	NA	17.7979	-1.14934	0.0593295	0.999988
E11.5	H3K27ac	chr2:153186790-153189187	NA	490.419	0.223565	0.0593411	0.999988
E11.5	H3K27ac	chr7:120460953-120461754	NA	44.9054	-0.714075	0.0593801	0.999988
E11.5	H3K27ac	chr1:151884063-151884433	NA	19.1698	-1.11931	0.0595094	0.999988
E11.5	H3K27ac	chr1:78164010-78174537	NA	1580.68	-0.151997	0.0595363	0.999988
E11.5	H3K27ac	chr3:122777330-122779065	NA	326.702	0.270324	0.0596286	0.999988
E11.5	H3K27ac	chrX:159134355-159134786	NA	20.3169	-1.07705	0.059674	0.999988
E11.5	H3K27ac	chr17:74644903-74646956	NA	504.954	0.22215	0.0596994	0.999988
E11.5	H3K27ac	chr1:165828365-165830278	NA	732.316	0.186473	0.0597251	0.999988
E11.5	H3K27ac	chr7:108710409-108711181	NA	50.5294	-0.685378	0.0600036	0.999988
E11.5	H3K27ac	chr4:69750110-69750509	NA	19.2177	-1.12336	0.0600728	0.999988
E11.5	H3K27ac	chrX:156273778-156275681	NA	305.198	0.291391	0.0602099	0.999988
E11.5	H3K27ac	chr7:94624447-94625105	NA	30.3911	-0.868941	0.0602522	0.999988
E11.5	H3K27ac	chr10:18333100-18334178	NA	46.2842	0.700495	0.0603401	0.999988
E11.5	H3K27ac	chr1:167658762-167659426	NA	35.5168	-0.81889	0.0604798	0.999988
E11.5	H3K27ac	chr10:61287663-61288899	NA	109.354	0.458506	0.0605637	0.999988
E11.5	H3K27ac	chr13:84026584-84029797	NA	267.205	-0.304786	0.0606562	0.999988
E11.5	H3K27ac	chr13:23929358-23936464	NA	1854.99	0.138173	0.0606689	0.999988
E11.5	H3K27ac	chr12:69583791-69585750	NA	110.055	0.45992	0.0607594	0.999988
E11.5	H3K27ac	chr18:83674499-83674768	NA	13.9753	-1.32251	0.0607753	0.999988
E11.5	H3K27ac	chr2:71114933-71115134	NA	10.0121	-1.58264	0.0609341	0.999988
E11.5	H3K27ac	chr6:22798606-22798923	NA	15.15	-1.23647	0.0609373	0.999988
E11.5	H3K27ac	chr7:118191226-118194598	NA	669.798	0.196503	0.060979	0.999988
E11.5	H3K27ac	chr7:24082914-24083549	NA	30.495	-0.863839	0.0609945	0.999988
E11.5	H3K27ac	chr2:165211472-165211790	NA	19.5163	-1.08682	0.0610364	0.999988
E11.5	H3K27ac	chr19:7080387-7080626	NA	14.5983	-1.27335	0.0610468	0.999988
E11.5	H3K27ac	chr11:114701107-114701700	NA	24.3948	1.02812	0.0610789	0.999988
E11.5	H3K27ac	chr5:24128104-24128904	NA	85.1374	-0.511472	0.0611584	0.999988
E11.5	H3K27ac	chr3:34620977-34622104	NA	59.0388	-0.616915	0.0611592	0.999988
E11.5	H3K27ac	chr13:20587995-20588198	NA	9.43081	-1.66708	0.0613136	0.999988
E11.5	H3K27ac	chr2:4885181-4888063	NA	1455.4	0.144386	0.0613919	0.999988
E11.5	H3K27ac	chr4:128697756-128701253	NA	727.138	0.185644	0.0614093	0.999988
E11.5	H3K27ac	chr13:72436552-72436822	hs754	13.4654	-1.35366	0.0615249	0.999988
E11.5	H3K27ac	chr11:34353607-34353979	NA	13.7413	1.32058	0.0615508	0.999988
E11.5	H3K27ac	chr5:124297631-124298300	NA	32.5923	0.834044	0.0615716	0.999988
E11.5	H3K27ac	chr7:37467761-37473148	NA	1249.45	0.151882	0.0616712	0.999988
E11.5	H3K27ac	chr5:75427072-75427741	NA	40.2136	-0.74437	0.0617157	0.999988
E11.5	H3K27ac	chr9:31942964-31943859	NA	145.668	0.398031	0.0617872	0.999988
E11.5	H3K27ac	chr4:154442756-154442974	NA	13.8881	-1.29584	0.0619353	0.999988
E11.5	H3K27ac	chr11:44629868-44630310	NA	25.5925	-0.983452	0.0619982	0.999988
E11.5	H3K27ac	chr6:134542846-134544772	NA	903.799	0.174625	0.0620364	0.999988
E11.5	H3K27ac	chr5:137288320-137289188	NA	64.6159	-0.587148	0.0620697	0.999988
E11.5	H3K27ac	chr7:30429718-30429993	NA	17.3406	1.16344	0.0621048	0.999988
E11.5	H3K27ac	chr15:102578534-102582893	NA	1259.88	0.152074	0.0621442	0.999988
E11.5	H3K27ac	chr4:155575097-155577433	NA	762.377	0.186759	0.0621447	0.999988
E11.5	H3K27ac	chr11:77952287-77952979	NA	28.6114	-0.893766	0.0621491	0.999988
E11.5	H3K27ac	chr11:32591880-32594210	NA	573.745	0.218616	0.0623179	0.999988
E11.5	H3K27ac	chr6:5757106-5757307	NA	13.5902	-1.36309	0.0623237	0.999988
E11.5	H3K27ac	chr7:113287997-113288656	NA	24.0977	-1.00026	0.0623727	0.999988
E11.5	H3K27ac	chr12:116111831-116112034	NA	11.3975	-1.46388	0.0623771	0.999988
E11.5	H3K27ac	chr8:9820378-9822205	NA	170.819	-0.36327	0.0626653	0.999988
E11.5	H3K27ac	chr4:131160508-131161011	NA	27.9207	-0.899794	0.0627269	0.999988
E11.5	H3K27ac	chr9:77340364-77340579	NA	11.355	-1.47478	0.0627435	0.999988
E11.5	H3K27ac	chr2:17564203-17564827	NA	38.3426	0.769472	0.0627612	0.999988
E11.5	H3K27ac	chr11:31811465-31812372	NA	49.8781	-0.665615	0.0627713	0.999988
E11.5	H3K27ac	chr4:97835698-97836652	NA	42.0528	-0.745878	0.0627854	0.999988
E11.5	H3K27ac	chr14:21953969-21954170	NA	13.8794	-1.31206	0.0628127	0.999988
E11.5	H3K27ac	chr4:132350837-132351547	NA	39.6754	-0.746529	0.0629705	0.999988
E11.5	H3K27ac	chr13:98709435-98710429	NA	67.9305	0.57075	0.0629813	0.999988
E11.5	H3K27ac	chr4:101276250-101277755	NA	228.488	0.330743	0.0630484	0.999988
E11.5	H3K27ac	chrX:165583516-165584557	NA	65.3679	-0.586952	0.0631523	0.999988
E11.5	H3K27ac	chr2:38244382-38244988	NA	31.0306	-0.874195	0.0631581	0.999988
E11.5	H3K27ac	chr2:168567901-168568104	NA	11.4029	-1.48132	0.0632112	0.999988
E11.5	H3K27ac	chr11:97335330-97336919	NA	106.999	-0.461819	0.0632666	0.999988
E11.5	H3K27ac	chr1:13659246-13660233	NA	287.131	0.284074	0.0633073	0.999988
E11.5	H3K27ac	chr9:58566855-58567282	NA	27.9767	-0.891493	0.0633562	0.999988
E11.5	H3K27ac	chr17:10488454-10489071	NA	32.9802	-0.839833	0.0634174	0.999988
E11.5	H3K27ac	chr7:100020367-100022376	NA	259.63	0.305999	0.063545	0.999988
E11.5	H3K27ac	chr8:92694162-92694540	NA	12.9758	-1.4049	0.0635538	0.999988
E11.5	H3K27ac	chr17:37180488-37181628	NA	82.6181	-0.520724	0.063599	0.999988
E11.5	H3K27ac	chr1:132607589-132607804	NA	12.5641	-1.36583	0.0636308	0.999988
E11.5	H3K27ac	chr14:76281753-76281957	NA	7.92995	-1.82358	0.0637307	0.999988
E11.5	H3K27ac	chr19:49727516-49728570	NA	57.7763	-0.614533	0.063759	0.999988
E11.5	H3K27ac	chr11:97334568-97335068	NA	28.4669	-0.882423	0.0638443	0.999988
E11.5	H3K27ac	chr8:23256258-23256641	NA	19.4481	-1.07116	0.0639747	0.999988
E11.5	H3K27ac	chr6:87826985-87828597	NA	384.722	0.258756	0.0640328	0.999988
E11.5	H3K27ac	chr1:128616622-128617164	NA	26.511	0.924155	0.064039	0.999988
E11.5	H3K27ac	chr9:16214681-16214984	NA	12.985	1.33076	0.0641402	0.999988
E11.5	H3K27ac	chr14:97324386-97324706	NA	19.4339	-1.073	0.0641551	0.999988
E11.5	H3K27ac	chr16:42089909-42090613	NA	52.0493	-0.665692	0.0641939	0.999988
E11.5	H3K27ac	chr13:56810254-56810551	NA	17.6204	-1.13062	0.0642076	0.999988
E11.5	H3K27ac	chr4:123179397-123180476	NA	49.2691	-0.669614	0.0642466	0.999988
E11.5	H3K27ac	chr1:89381744-89383720	NA	326.355	0.275531	0.0643652	0.999988
E11.5	H3K27ac	chr18:5591175-5593981	NA	710.513	0.194508	0.0643671	0.999988
E11.5	H3K27ac	chr15:12321037-12322426	NA	274.766	0.290112	0.064498	0.999988
E11.5	H3K27ac	chr13:29067997-29069858	NA	365.107	0.251595	0.0645198	0.999988
E11.5	H3K27ac	chr4:13750290-13752724	NA	213.697	-0.324316	0.0645887	0.999988
E11.5	H3K27ac	chr11:70590635-70592022	NA	167.882	0.376893	0.0646671	0.999988
E11.5	H3K27ac	chr12:56584191-56584537	NA	20.3361	1.05375	0.0647558	0.999988
E11.5	H3K27ac	chr10:41121395-41121777	NA	17.0819	1.15856	0.0648095	0.999988
E11.5	H3K27ac	chr15:38450320-38450523	NA	12.9247	-1.43416	0.0648495	0.999988
E11.5	H3K27ac	chr10:84367051-84370608	NA	767.937	0.187404	0.0649474	0.999988
E11.5	H3K27ac	chr8:8739468-8740692	NA	312.405	0.283034	0.0650242	0.999988
E11.5	H3K27ac	chr9:106305970-106307633	NA	447.393	0.227696	0.0650278	0.999988
E11.5	H3K27ac	chr16:17745184-17747108	NA	212.655	0.322874	0.0650412	0.999988
E11.5	H3K27ac	chr5:48666988-48667189	NA	13.13	-1.31542	0.0650643	0.999988
E11.5	H3K27ac	chr4:54163913-54164143	NA	9.69452	1.55615	0.0650643	0.999988
E11.5	H3K27ac	chr14:25552028-25552450	NA	25.1476	-0.960335	0.0651547	0.999988
E11.5	H3K27ac	chr4:135599935-135603071	NA	679.166	0.197598	0.0652223	0.999988
E11.5	H3K27ac	chr3:86016288-86016818	NA	25.5542	-0.930827	0.0652231	0.999988
E11.5	H3K27ac	chr11:102252353-102256003	NA	276.204	-0.294266	0.0652267	0.999988
E11.5	H3K27ac	chr1:59463741-59464021	NA	16.9635	-1.15754	0.0652673	0.999988
E11.5	H3K27ac	chr14:25636158-25636361	NA	12.4677	-1.34896	0.0653131	0.999988
E11.5	H3K27ac	chr17:31276727-31278015	NA	68.022	-0.576043	0.0653191	0.999988
E11.5	H3K27ac	chr11:63796206-63796509	NA	16.6602	-1.19595	0.0653337	0.999988
E11.5	H3K27ac	chr2:32536383-32536629	NA	8.41343	-1.67665	0.0653579	0.999988
E11.5	H3K27ac	chr8:36720566-36721432	NA	52.7637	-0.643014	0.0654352	0.999988
E11.5	H3K27ac	chr2:33482214-33482691	NA	26.0303	-0.921224	0.0655622	0.999988
E11.5	H3K27ac	chr7:126345621-126345824	NA	8.76305	-1.72868	0.0655656	0.999988
E11.5	H3K27ac	chr8:110039799-110040297	NA	22.0889	1.01471	0.0656671	0.999988
E11.5	H3K27ac	chr8:121008555-121008787	NA	10.5016	-1.50558	0.0656789	0.999988
E11.5	H3K27ac	chr17:29226025-29227773	NA	370.631	0.24775	0.0657165	0.999988
E11.5	H3K27ac	chr16:89939659-89941756	NA	238.282	0.305579	0.0657881	0.999988
E11.5	H3K27ac	chr5:139405420-139405644	NA	9.12366	-1.60501	0.0658222	0.999988
E11.5	H3K27ac	chr4:107596566-107596787	NA	11.7163	1.3983	0.0658334	0.999988
E11.5	H3K27ac	chr15:66696559-66698111	NA	106.193	-0.457558	0.0658393	0.999988
E11.5	H3K27ac	chr7:71875278-71875547	NA	14.4681	-1.25076	0.0660085	0.999988
E11.5	H3K27ac	chr13:16880552-16880888	NA	16.6551	1.1706	0.0660554	0.999988
E11.5	H3K27ac	chr4:59245198-59247482	NA	135.864	-0.42158	0.0660956	0.999988
E11.5	H3K27ac	chr9:45461403-45462093	NA	40.9846	-0.74265	0.0661096	0.999988
E11.5	H3K27ac	chr3:151914722-151917420	NA	1163.87	0.150041	0.0661453	0.999988
E11.5	H3K27ac	chr7:127473995-127476786	NA	665.758	0.195988	0.0661596	0.999988
E11.5	H3K27ac	chr8:13263474-13263904	NA	18.945	-1.1017	0.0661954	0.999988
E11.5	H3K27ac	chr11:61064894-61066890	NA	419.046	0.245078	0.0662013	0.999988
E11.5	H3K27ac	chr5:123125182-123128614	NA	493.469	0.218879	0.0662027	0.999988
E11.5	H3K27ac	chr2:150508749-150510734	NA	132.933	-0.403886	0.0662688	0.999988
E11.5	H3K27ac	chr11:4492287-4492879	NA	43.0568	-0.713657	0.0662797	0.999988
E11.5	H3K27ac	chr2:6326948-6328593	NA	502.048	0.22126	0.0662799	0.999988
E11.5	H3K27ac	chr14:48396422-48396802	NA	19.4535	-1.0807	0.0662822	0.999988
E11.5	H3K27ac	chr7:141515216-141515496	NA	15.1304	-1.22664	0.066296	0.999988
E11.5	H3K27ac	chr13:81718290-81718939	NA	35.6028	-0.785403	0.0663084	0.999988
E11.5	H3K27ac	chr3:9815254-9817091	NA	114.959	-0.441147	0.0663484	0.999988
E11.5	H3K27ac	chr1:42295917-42301404	NA	568.893	-0.203767	0.0664765	0.999988
E11.5	H3K27ac	chr1:167021683-167021955	NA	11.3408	-1.47895	0.0665013	0.999988
E11.5	H3K27ac	chr1:165830468-165831259	NA	112.192	0.453441	0.0665272	0.999988
E11.5	H3K27ac	chr19:4446154-4448575	NA	560.775	0.205637	0.0665417	0.999988
E11.5	H3K27ac	chr8:120955467-120955862	NA	38.2584	0.757322	0.0666027	0.999988
E11.5	H3K27ac	chr12:24939440-24940299	NA	44.5834	-0.69845	0.0666761	0.999988
E11.5	H3K27ac	chr4:81587902-81588198	NA	15.8043	-1.23231	0.066683	0.999988
E11.5	H3K27ac	chr2:75253899-75256552	NA	143.612	-0.3936	0.0667532	0.999988
E11.5	H3K27ac	chr16:12514921-12515122	NA	12.4818	-1.3459	0.0667944	0.999988
E11.5	H3K27ac	chr7:136811507-136811747	NA	15.1156	-1.22421	0.0668212	0.999988
E11.5	H3K27ac	chr9:120397380-120398020	NA	41.277	-0.723828	0.0668922	0.999988
E11.5	H3K27ac	chr2:174134576-174134884	NA	15.1494	-1.23171	0.0669714	0.999988
E11.5	H3K27ac	chr15:71413903-71414324	NA	19.0235	-1.1334	0.067029	0.999988
E11.5	H3K27ac	chr6:49239509-49241367	NA	469.966	0.220781	0.0670325	0.999988
E11.5	H3K27ac	chr2:154523938-154524378	NA	24.0247	0.952816	0.0670535	0.999988
E11.5	H3K27ac	chr2:173631779-173632357	NA	35.3828	-0.778349	0.0671408	0.999988
E11.5	H3K27ac	chr1:138767392-138769902	NA	256.494	-0.298633	0.067198	0.999988
E11.5	H3K27ac	chr19:56187633-56188015	NA	24.2303	-0.945005	0.0672384	0.999988
E11.5	H3K27ac	chr16:46896284-46896504	NA	10.6229	1.48918	0.067253	0.999988
E11.5	H3K27ac	chr10:84493342-84494916	NA	86.3587	0.505503	0.0672687	0.999988
E11.5	H3K27ac	chr10:42489045-42490528	NA	125.34	0.4231	0.0672821	0.999988
E11.5	H3K27ac	chr3:9069630-9069847	NA	10.5946	1.48533	0.0672913	0.999988
E11.5	H3K27ac	chr15:96596130-96598456	NA	861.253	0.172522	0.0674042	0.999988
E11.5	H3K27ac	chr1:63311858-63313562	NA	203.676	0.329419	0.0674607	0.999988
E11.5	H3K27ac	chr14:50018771-50019238	NA	28.115	-0.893401	0.0675918	0.999988
E11.5	H3K27ac	chr4:154678517-154680296	NA	208.618	0.34341	0.0676003	0.999988
E11.5	H3K27ac	chr4:109093748-109094418	NA	40.8321	-0.742053	0.0676883	0.999988
E11.5	H3K27ac	chr2:146922643-146922958	NA	15.6694	1.21637	0.067745	0.999988
E11.5	H3K27ac	chr2:5899544-5900318	NA	118.515	0.432378	0.0677692	0.999988
E11.5	H3K27ac	chr8:70808393-70808784	NA	22.0433	-1.01453	0.0677776	0.999988
E11.5	H3K27ac	chr4:128345311-128345620	NA	11.4367	-1.49232	0.0677814	0.999988
E11.5	H3K27ac	chr6:103787027-103787456	NA	18.7716	-1.08527	0.0678141	0.999988
E11.5	H3K27ac	chr1:167110851-167113134	NA	708.348	0.186822	0.0678805	0.999988
E11.5	H3K27ac	chrX:48376403-48377196	NA	90.5823	0.489266	0.0680006	0.999988
E11.5	H3K27ac	chr3:84159912-84162263	NA	151.311	-0.383423	0.0680201	0.999988
E11.5	H3K27ac	chr15:38077639-38079513	NA	506.187	0.229505	0.0680601	0.999988
E11.5	H3K27ac	chr19:15645109-15646359	NA	74.7044	-0.554459	0.0680898	0.999988
E11.5	H3K27ac	chr12:105214779-105215433	NA	34.6506	-0.819683	0.0681823	0.999988
E11.5	H3K27ac	chr5:111366820-111370320	NA	487.374	-0.216199	0.0682204	0.999988
E11.5	H3K27ac	chr16:72721237-72721714	NA	30.0685	-0.843418	0.0682268	0.999988
E11.5	H3K27ac	chr3:51285404-51285641	NA	10.3125	1.54682	0.0683355	0.999988
E11.5	H3K27ac	chr11:104186297-104186979	NA	35.9013	-0.771336	0.0683787	0.999988
E11.5	H3K27ac	chr3:88332782-88333050	NA	15.1777	-1.22672	0.0683856	0.999988
E11.5	H3K27ac	chr3:53058875-53059074	NA	10.068	1.55861	0.0683972	0.999988
E11.5	H3K27ac	chr4:97495909-97496135	NA	11.0591	1.42989	0.0684915	0.999988
E11.5	H3K27ac	chr6:140368965-140371370	NA	578.196	0.204783	0.0685033	0.999988
E11.5	H3K27ac	chr2:130938125-130938847	NA	50.4323	-0.652135	0.0685391	0.999988
E11.5	H3K27ac	chr12:112621237-112621687	NA	19.9039	-1.0424	0.0687915	0.999988
E11.5	H3K27ac	chr17:12424591-12427467	NA	177.179	-0.35722	0.0688967	0.999988
E11.5	H3K27ac	chr7:136913891-136916209	NA	309.524	-0.267163	0.068904	0.999988
E11.5	H3K27ac	chr7:54491643-54491849	NA	9.96285	-1.56537	0.0689322	0.999988
E11.5	H3K27ac	chr7:19103938-19104169	NA	14.398	-1.26855	0.0689883	0.999988
E11.5	H3K27ac	chr4:94938230-94942294	NA	823.064	0.176603	0.0690024	0.999988
E11.5	H3K27ac	chr17:29663136-29666228	NA	211.186	-0.324211	0.0690112	0.999988
E11.5	H3K27ac	chr11:84273578-84274420	NA	51.4754	0.649502	0.0690889	0.999988
E11.5	H3K27ac	chr18:79108004-79108350	NA	17.538	-1.11544	0.0690956	0.999988
E11.5	H3K27ac	chr18:82526752-82527169	NA	23.1614	-0.98331	0.069233	0.999988
E11.5	H3K27ac	chr2:29724374-29727770	NA	375.141	-0.260433	0.0692469	0.999988
E11.5	H3K27ac	chr4:105071770-105071969	NA	12.1666	1.35148	0.0692649	0.999988
E11.5	H3K27ac	chr12:55031473-55033696	NA	419.957	0.232727	0.0693222	0.999988
E11.5	H3K27ac	chr9:26918056-26918255	NA	10.9404	1.4325	0.0693388	0.999988
E11.5	H3K27ac	chr7:108830515-108830963	NA	30.635	-0.836307	0.0693642	0.999988
E11.5	H3K27ac	chr2:68255866-68256129	NA	13.0396	-1.31862	0.0694303	0.999988
E11.5	H3K27ac	chr11:109253035-109254528	NA	358.38	0.252424	0.0694579	0.999988
E11.5	H3K27ac	chr4:140451474-140452538	NA	63.4013	-0.585804	0.0695304	0.999988
E11.5	H3K27ac	chr4:44557957-44558975	NA	73.2157	-0.544192	0.0695847	0.999988
E11.5	H3K27ac	chr13:95461113-95462998	NA	490.24	0.217796	0.0696407	0.999988
E11.5	H3K27ac	chr7:69813993-69824734	NA	1146.77	-0.163361	0.0696681	0.999988
E11.5	H3K27ac	chr12:12312117-12312545	NA	38.7679	0.767387	0.0697327	0.999988
E11.5	H3K27ac	chr5:106926055-106926572	NA	30.2178	-0.857383	0.0697739	0.999988
E11.5	H3K27ac	chr13:15796915-15797165	NA	16.5016	-1.18045	0.0699758	0.999988
E11.5	H3K27ac	chr11:88336691-88337109	NA	19.0957	1.076	0.0699831	0.999988
E11.5	H3K27ac	chr5:74225361-74225999	NA	33.5126	-0.795131	0.0700769	0.999988
E11.5	H3K27ac	chr14:30437177-30439109	NA	348.603	0.259074	0.0700855	0.999988
E11.5	H3K27ac	chr2:9886875-9888758	NA	95.6019	-0.483	0.0701281	0.999988
E11.5	H3K27ac	chr8:40963626-40965535	NA	481.777	0.21746	0.0701293	0.999988
E11.5	H3K27ac	chr8:79297407-79297680	NA	13.517	1.27128	0.0703774	0.999988
E11.5	H3K27ac	chr4:22102970-22103627	NA	40.0813	-0.74961	0.0704695	0.999988
E11.5	H3K27ac	chr2:72929289-72929642	NA	20.5318	-1.02281	0.0704769	0.999988
E11.5	H3K27ac	chr17:69689100-69691893	NA	856.076	0.17552	0.070579	0.999988
E11.5	H3K27ac	chr5:65207218-65207745	NA	24.3207	-0.94392	0.0705926	0.999988
E11.5	H3K27ac	chr9:77384168-77384369	NA	12.2004	1.3391	0.0706936	0.999988
E11.5	H3K27ac	chr2:155952709-155954208	NA	317.831	0.260932	0.0707177	0.999988
E11.5	H3K27ac	chr14:117161906-117166556	NA	1146.12	0.154176	0.0708841	0.999988
E11.5	H3K27ac	chr5:139790206-139791861	NA	121.126	-0.414684	0.0708954	0.999988
E11.5	H3K27ac	chr5:123858127-123859852	NA	231.786	0.303446	0.0709028	0.999988
E11.5	H3K27ac	chr17:83774442-83774753	NA	11.8729	-1.4064	0.0709106	0.999988
E11.5	H3K27ac	chr8:29370579-29370984	NA	17.4766	-1.11781	0.0709199	0.999988
E11.5	H3K27ac	chr1:168112587-168113271	NA	33.0999	-0.807453	0.0709587	0.999988
E11.5	H3K27ac	chr13:91070915-91072059	NA	364.729	0.247457	0.0710153	0.999988
E11.5	H3K27ac	chr6:144049650-144049861	NA	9.71414	1.53763	0.0710828	0.999988
E11.5	H3K27ac	chr18:57111062-57111301	NA	12.3239	-1.33168	0.0710866	0.999988
E11.5	H3K27ac	chr7:141973082-141973300	NA	14.3095	-1.23292	0.0710993	0.999988
E11.5	H3K27ac	chr11:35398171-35400789	NA	172.08	-0.350432	0.0711789	0.999988
E11.5	H3K27ac	chr2:84767567-84769046	NA	110.059	-0.442038	0.0713134	0.999988
E11.5	H3K27ac	chr3:69033289-69034952	NA	295.081	0.272187	0.0713283	0.999988
E11.5	H3K27ac	chr2:163716616-163716819	NA	11.0951	-1.42373	0.0713474	0.999988
E11.5	H3K27ac	chr8:11684643-11686771	NA	457.277	0.222319	0.0714079	0.999988
E11.5	H3K27ac	chr18:81832707-81832923	NA	9.14392	-1.62652	0.0714094	0.999988
E11.5	H3K27ac	chr18:34163690-34166445	NA	427.367	0.230355	0.0714573	0.999988
E11.5	H3K27ac	chr5:104655679-104656960	NA	204.248	0.332979	0.0715656	0.999988
E11.5	H3K27ac	chr1:19279568-19281289	NA	98.772	-0.473072	0.0716286	0.999988
E11.5	H3K27ac	chr7:82725909-82727003	NA	77.9439	0.516226	0.0716664	0.999988
E11.5	H3K27ac	chr5:53746228-53749289	NA	841.552	0.178899	0.0718512	0.999988
E11.5	H3K27ac	chr3:105404187-105404445	NA	10.0404	-1.57287	0.0718537	0.999988
E11.5	H3K27ac	chr1:71595917-71596686	NA	44.782	0.700498	0.0719153	0.999988
E11.5	H3K27ac	chr15:81398797-81398998	NA	12.9376	-1.28776	0.0719624	0.999988
E11.5	H3K27ac	chr13:70657729-70657999	NA	13.1023	-1.32574	0.0719765	0.999988
E11.5	H3K27ac	chr2:118645581-118646084	NA	17.0964	-1.14889	0.0720015	0.999988
E11.5	H3K27ac	chr11:62346818-62349896	NA	780.588	0.17597	0.0720126	0.999988
E11.5	H3K27ac	chr11:86880809-86881015	NA	14.8477	-1.20473	0.0720908	0.999988
E11.5	H3K27ac	chr14:99397463-99397713	NA	13.3197	-1.37782	0.0721092	0.999988
E11.5	H3K27ac	chr1:156572091-156572848	NA	50.2879	-0.645075	0.0721351	0.999988
E11.5	H3K27ac	chr11:77576063-77578921	NA	868.144	0.17035	0.0723388	0.999988
E11.5	H3K27ac	chr16:29884117-29886294	NA	259.753	0.29708	0.0723681	0.999988
E11.5	H3K27ac	chr6:51719283-51719670	NA	16.9108	-1.14653	0.0723817	0.999988
E11.5	H3K27ac	chr13:119544917-119546465	NA	307.884	0.26847	0.0724364	0.999988
E11.5	H3K27ac	chr10:43454217-43457511	NA	1010.62	0.159537	0.0725206	0.999988
E11.5	H3K27ac	chr13:83752892-83753273	NA	21.6444	-0.980621	0.0726597	0.999988
E11.5	H3K27ac	chr5:137508037-137509862	NA	389.569	0.24549	0.0726864	0.999988
E11.5	H3K27ac	chr15:28024299-28026583	NA	380.907	0.247705	0.0727796	0.999988
E11.5	H3K27ac	chr7:120633008-120635117	NA	679.376	0.193122	0.0728959	0.999988
E11.5	H3K27ac	chr7:103525173-103525376	NA	13.0618	-1.29308	0.0729148	0.999988
E11.5	H3K27ac	chr12:76415582-76418696	NA	1033.57	0.159352	0.0730718	0.999988
E11.5	H3K27ac	chr6:16667599-16668196	NA	23.7455	-0.965801	0.0732202	0.999988
E11.5	H3K27ac	chr1:135667161-135667445	NA	23.4438	-0.947261	0.0733109	0.999988
E11.5	H3K27ac	chr7:136828209-136832753	NA	479.114	-0.214874	0.0733318	0.999988
E11.5	H3K27ac	chr5:36301908-36302111	NA	13.6054	-1.27266	0.0733665	0.999988
E11.5	H3K27ac	chr11:44723024-44724892	NA	133.323	-0.395081	0.0733801	0.999988
E11.5	H3K27ac	chr18:13923441-13924023	NA	23.614	-0.978464	0.073399	0.999988
E11.5	H3K27ac	chr5:112001150-112001365	NA	9.07977	1.61679	0.073423	0.999988
E11.5	H3K27ac	chr11:120752980-120753179	NA	7.66406	1.78308	0.073431	0.999988
E11.5	H3K27ac	chr8:88634758-88635143	NA	16.0175	1.17064	0.0735487	0.999988
E11.5	H3K27ac	chr6:38902047-38902718	NA	33.3972	-0.786121	0.0735992	0.999988
E11.5	H3K27ac	chr14:55861226-55861501	NA	10.7635	-1.50809	0.073635	0.999988
E11.5	H3K27ac	chr12:72806892-72809138	NA	597.237	0.211696	0.0736854	0.999988
E11.5	H3K27ac	chrX:13145974-13148805	NA	1102.81	0.160978	0.0736932	0.999988
E11.5	H3K27ac	chr5:116692614-116693015	NA	20.4083	-1.02308	0.073757	0.999988
E11.5	H3K27ac	chr12:111227048-111227323	NA	7.32844	-1.94366	0.073787	0.999988
E11.5	H3K27ac	chr14:73053968-73054996	NA	50.5237	-0.633411	0.0737904	0.999988
E11.5	H3K27ac	chr16:84942237-84942482	NA	14.6921	1.20167	0.0738194	0.999988
E11.5	H3K27ac	chr5:111201851-111204253	NA	158.588	-0.359741	0.0739113	0.999988
E11.5	H3K27ac	chr13:104055785-104058977	NA	1358.85	0.13759	0.0740314	0.999988
E11.5	H3K27ac	chr14:67309108-67310263	NA	286.238	0.272776	0.0740841	0.999988
E11.5	H3K27ac	chr10:84503320-84503567	NA	12.2618	-1.32889	0.0740875	0.999988
E11.5	H3K27ac	chr10:99096966-99098922	NA	380.577	0.236984	0.0741043	0.999988
E11.5	H3K27ac	chr9:85630508-85632579	NA	656.776	0.187078	0.074112	0.999988
E11.5	H3K27ac	chr16:4030746-4032402	NA	264.32	0.293671	0.0741605	0.999988
E11.5	H3K27ac	chr17:30732337-30732551	NA	10.2897	-1.45848	0.0742071	0.999988
E11.5	H3K27ac	chr16:55642053-55642968	NA	58.5166	0.593805	0.07441	0.999988
E11.5	H3K27ac	chr3:110236561-110236951	NA	18.0681	-1.11311	0.0744676	0.999988
E11.5	H3K27ac	chr5:38050819-38051797	NA	52.768	-0.618144	0.0745682	0.999988
E11.5	H3K27ac	chr11:109449439-109450142	NA	31.6167	-0.800441	0.0747145	0.999988
E11.5	H3K27ac	chr9:44216430-44217010	NA	65.8315	0.556024	0.0747312	0.999988
E11.5	H3K27ac	chr6:31333861-31334356	NA	25.8245	-0.910612	0.0747615	0.999988
E11.5	H3K27ac	chr19:55921333-55921710	NA	16.0992	1.15348	0.0748571	0.999988
E11.5	H3K27ac	chr8:99588717-99588917	NA	9.119	1.57609	0.074915	0.999988
E11.5	H3K27ac	chr4:42867769-42868746	NA	51.7013	-0.639305	0.0749375	0.999988
E11.5	H3K27ac	chr10:42637241-42638762	NA	401.388	0.235011	0.0749909	0.999988
E11.5	H3K27ac	chr7:144856427-144856940	NA	26.5139	0.888642	0.0750015	0.999988
E11.5	H3K27ac	chr11:32226651-32227909	NA	91.5242	-0.473113	0.0751119	0.999988
E11.5	H3K27ac	chr17:32073874-32074777	NA	105.991	0.44416	0.075165	0.999988
E11.5	H3K27ac	chr8:113124028-113124750	NA	33.8259	0.775207	0.0752723	0.999988
E11.5	H3K27ac	chr1:156444633-156444973	NA	20.9686	-0.994192	0.0753002	0.999988
E11.5	H3K27ac	chr2:177830353-177830990	NA	26.6554	0.897498	0.075304	0.999988
E11.5	H3K27ac	chr16:87675808-87676009	NA	8.39992	-1.68646	0.0754493	0.999988
E11.5	H3K27ac	chr10:15175214-15175626	NA	19.1605	-1.04783	0.075574	0.999988
E11.5	H3K27ac	chr11:108315979-108316697	NA	92.9947	0.466089	0.0756175	0.999988
E11.5	H3K27ac	chr2:136955371-136959934	NA	836.064	0.17176	0.0758892	0.999988
E11.5	H3K27ac	chr12:107825061-107825335	NA	13.9446	1.21976	0.0759613	0.999988
E11.5	H3K27ac	chr1:185202248-185204655	NA	174.785	-0.342561	0.0759883	0.999988
E11.5	H3K27ac	chr7:121898030-121898233	NA	9.0947	-1.60902	0.0760164	0.999988
E11.5	H3K27ac	chr4:136672286-136672799	NA	28.7439	-0.847876	0.0760594	0.999988
E11.5	H3K27ac	chr18:7868258-7870452	NA	858.922	0.166654	0.0760646	0.999988
E11.5	H3K27ac	chr18:67630095-67632763	NA	229.674	-0.303191	0.076066	0.999988
E11.5	H3K27ac	chr13:23926707-23926908	NA	8.96573	-1.58621	0.076216	0.999988
E11.5	H3K27ac	chr4:102209775-102209988	NA	12.4474	-1.3317	0.076265	0.999988
E11.5	H3K27ac	chr7:133303215-133303524	NA	18.5738	-1.05488	0.0763441	0.999988
E11.5	H3K27ac	chr5:28661426-28672161	NA	1396.2	0.137527	0.0763621	0.999988
E11.5	H3K27ac	chr13:78021610-78021884	NA	12.9241	-1.29591	0.0763626	0.999988
E11.5	H3K27ac	chr19:6333482-6334317	NA	48.1356	-0.64513	0.0763858	0.999988
E11.5	H3K27ac	chr18:61910414-61910617	NA	14.1374	-1.22285	0.0764323	0.999988
E11.5	H3K27ac	chr2:152873336-152874108	NA	49.6966	-0.708613	0.0764401	0.999988
E11.5	H3K27ac	chr16:93895713-93896162	NA	23.8211	0.947385	0.0764616	0.999988
E11.5	H3K27ac	chr7:144190730-144190931	NA	12.8614	-1.28809	0.0767136	0.999988
E11.5	H3K27ac	chr4:123478122-123478939	NA	39.751	0.744279	0.076744	0.999988
E11.5	H3K27ac	chr17:29432331-29432943	NA	33.2669	-0.77497	0.0768395	0.999988
E11.5	H3K27ac	chr12:56570817-56571402	NA	27.6671	0.89872	0.0768422	0.999988
E11.5	H3K27ac	chr7:130278535-130278784	NA	13.4899	-1.25098	0.0768725	0.999988
E11.5	H3K27ac	chr17:66179253-66179531	NA	9.92321	1.52516	0.076904	0.999988
E11.5	H3K27ac	chr11:117858999-117860944	NA	319.486	0.254889	0.0769845	0.999988
E11.5	H3K27ac	chr15:38544101-38544900	NA	54.5227	-0.607716	0.0770297	0.999988
E11.5	H3K27ac	chr14:115277694-115280156	NA	806.296	0.180841	0.0770831	0.999988
E11.5	H3K27ac	chr16:34392466-34394881	NA	743.001	0.181446	0.0770916	0.999988
E11.5	H3K27ac	chr18:34696508-34696743	NA	13.9304	1.21824	0.0770943	0.999988
E11.5	H3K27ac	chr5:65919267-65922824	NA	1642.84	0.134033	0.0771742	0.999988
E11.5	H3K27ac	chr15:39806125-39808219	NA	706.612	0.182133	0.0772032	0.999988
E11.5	H3K27ac	chr7:82512682-82519787	NA	2471.59	0.113435	0.0772251	0.999988
E11.5	H3K27ac	chr6:93934344-93934872	NA	27.4489	-0.857337	0.0772434	0.999988
E11.5	H3K27ac	chr7:90091394-90093336	NA	616.257	0.194662	0.0772591	0.999988
E11.5	H3K27ac	chr9:102593821-102598270	NA	1080.07	0.164309	0.0772912	0.999988
E11.5	H3K27ac	chr9:99042546-99042824	NA	14.8563	-1.18976	0.0773407	0.999988
E11.5	H3K27ac	chr11:87989362-87991025	NA	632.769	0.196686	0.0773488	0.999988
E11.5	H3K27ac	chr4:124545728-124546689	NA	83.6301	0.490098	0.0773533	0.999988
E11.5	H3K27ac	chr7:125798731-125800147	NA	214.02	0.308221	0.0775947	0.999988
E11.5	H3K27ac	chr4:140913921-140914122	NA	10.8555	-1.3913	0.0776377	0.999988
E11.5	H3K27ac	chr3:55494701-55496351	NA	132.174	-0.390003	0.0776566	0.999988
E11.5	H3K27ac	chr6:88521888-88522788	NA	65.6874	-0.572315	0.0777964	0.999988
E11.5	H3K27ac	chr12:76845138-76845428	NA	14.8612	-1.19736	0.0778053	0.999988
E11.5	H3K27ac	chr1:69143423-69147503	NA	608.333	0.209286	0.0778097	0.999988
E11.5	H3K27ac	chr11:54649429-54649775	NA	21.0693	-1.00626	0.0778249	0.999988
E11.5	H3K27ac	chr9:31965276-31966037	NA	46.5003	-0.659037	0.0778889	0.999988
E11.5	H3K27ac	chr3:51246935-51250113	NA	1270.29	0.13973	0.0780269	0.999988
E11.5	H3K27ac	chr8:106201176-106202160	NA	48.588	0.637349	0.0780349	0.999988
E11.5	H3K27ac	chr13:48444198-48444597	NA	20.2584	-0.998907	0.0780353	0.999988
E11.5	H3K27ac	chr11:20198455-20200164	NA	344.989	0.251783	0.0780404	0.999988
E11.5	H3K27ac	chr6:71520438-71521871	NA	593.069	0.198109	0.0780569	0.999988
E11.5	H3K27ac	chr2:84717040-84717330	NA	14.7653	-1.18719	0.0781051	0.999988
E11.5	H3K27ac	chr1:151823244-151823836	NA	34.4895	-0.761376	0.0781965	0.999988
E11.5	H3K27ac	chr14:8567597-8568120	NA	44.127	0.683629	0.0782715	0.999988
E11.5	H3K27ac	chr13:76090676-76093029	NA	709.484	0.181759	0.0783298	0.999988
E11.5	H3K27ac	chr16:85190683-85191039	NA	17.0491	-1.14809	0.0783811	0.999988
E11.5	H3K27ac	chr13:21917063-21918992	NA	552.968	0.209292	0.0784266	0.999988
E11.5	H3K27ac	chr6:50086520-50088016	NA	232.137	0.297702	0.0784318	0.999988
E11.5	H3K27ac	chr4:123556437-123561475	NA	2029	0.123177	0.0785335	0.999988
E11.5	H3K27ac	chr5:124502259-124502460	NA	9.5457	-1.49568	0.0786674	0.999988
E11.5	H3K27ac	chr4:48047928-48048335	NA	26.7866	-0.860055	0.078735	0.999988
E11.5	H3K27ac	chr9:58214709-58214928	NA	11.3287	1.39143	0.0787573	0.999988
E11.5	H3K27ac	chr18:47741336-47743143	NA	131.546	-0.390018	0.0788076	0.999988
E11.5	H3K27ac	chr10:89279214-89279843	NA	48.4159	0.643164	0.0789049	0.999988
E11.5	H3K27ac	chr17:87753060-87755436	NA	981.405	0.159939	0.0789106	0.999988
E11.5	H3K27ac	chrX:105229083-105230555	NA	125.341	0.396719	0.0789583	0.999988
E11.5	H3K27ac	chr5:97065769-97067200	NA	94.8801	-0.476093	0.0790201	0.999988
E11.5	H3K27ac	chr5:103324785-103325130	NA	11.9199	1.40623	0.0791044	0.999988
E11.5	H3K27ac	chr4:5962059-5962356	NA	17.8163	-1.06338	0.0791081	0.999988
E11.5	H3K27ac	chr10:127174857-127178285	NA	564.674	0.216041	0.0791398	0.999988
E11.5	H3K27ac	chr16:95730961-95731370	NA	20.768	0.981661	0.0791496	0.999988
E11.5	H3K27ac	chr7:126100825-126103356	NA	591.861	0.196814	0.0791785	0.999988
E11.5	H3K27ac	chr10:53472237-53474316	NA	561.717	0.198827	0.0791918	0.999988
E11.5	H3K27ac	chr14:98303339-98303853	NA	21.6634	-0.983595	0.0792459	0.999988
E11.5	H3K27ac	chr2:31100433-31100833	NA	19.7823	-1.01392	0.0792771	0.999988
E11.5	H3K27ac	chr11:98930738-98932745	NA	371.502	0.236506	0.0792847	0.999988
E11.5	H3K27ac	chr8:13388260-13389852	NA	191.866	0.327665	0.079371	0.999988
E11.5	H3K27ac	chr10:70475873-70476244	NA	16.9291	1.09876	0.0794208	0.999988
E11.5	H3K27ac	chr4:49128342-49128711	NA	23.8125	-0.91104	0.0794597	0.999988
E11.5	H3K27ac	chr7:64019940-64020210	NA	12.7797	-1.27386	0.0794762	0.999988
E11.5	H3K27ac	chr6:114619790-114620663	NA	69.9515	-0.53361	0.0794968	0.999988
E11.5	H3K27ac	chr7:141502879-141505596	NA	1076.04	0.155597	0.0795725	0.999988
E11.5	H3K27ac	chr9:99756595-99757663	NA	44.154	-0.668544	0.0795828	0.999988
E11.5	H3K27ac	chr3:85739844-85740050	NA	9.58351	1.50524	0.0796593	0.999988
E11.5	H3K27ac	chr14:30740265-30742455	NA	345.298	0.25178	0.0797128	0.999988
E11.5	H3K27ac	chr4:63306402-63309704	NA	441.884	0.218402	0.0797289	0.999988
E11.5	H3K27ac	chr6:12978063-12978467	NA	18.368	-1.04055	0.0798474	0.999988
E11.5	H3K27ac	chr1:63285911-63287952	NA	196.454	0.322058	0.0799239	0.999988
E11.5	H3K27ac	chr8:12444125-12454525	NA	2298.02	0.113867	0.0799621	0.999988
E11.5	H3K27ac	chr11:32300119-32300318	NA	9.48443	1.49005	0.0800557	0.999988
E11.5	H3K27ac	chr7:4751175-4751436	NA	17.2161	-1.07854	0.0800786	0.999988
E11.5	H3K27ac	chr15:59468501-59468858	NA	15.6887	1.12972	0.0800955	0.999988
E11.5	H3K27ac	chr5:137346256-137350116	NA	512.077	0.211166	0.0801077	0.999988
E11.5	H3K27ac	chr5:120409454-120409904	NA	27.9951	-0.840557	0.0802756	0.999988
E11.5	H3K27ac	chr2:155704357-155704590	NA	15.3514	-1.1669	0.0803333	0.999988
E11.5	H3K27ac	chr11:6364949-6366813	NA	510.395	0.207576	0.0803846	0.999988
E11.5	H3K27ac	chr15:61267182-61267584	NA	18.2991	1.051	0.080483	0.999988
E11.5	H3K27ac	chr3:86448082-86448957	NA	44.0434	-0.663094	0.0805351	0.999988
E11.5	H3K27ac	chr19:32292689-32292888	NA	9.42235	1.50222	0.0806227	0.999988
E11.5	H3K27ac	chr14:33911954-33912227	NA	16.6024	-1.10217	0.0806666	0.999988
E11.5	H3K27ac	chr7:44503244-44504798	NA	174.582	-0.351639	0.0808568	0.999988
E11.5	H3K27ac	chr11:113883484-113883708	NA	12.9322	-1.27323	0.0808935	0.999988
E11.5	H3K27ac	chr1:80010798-80011145	NA	17.8305	-1.06133	0.0808973	0.999988
E11.5	H3K27ac	chr7:114816241-114816677	NA	29.9659	-0.825907	0.0809737	0.999988
E11.5	H3K27ac	chr7:118375930-118376152	NA	12.8411	-1.27104	0.0812629	0.999988
E11.5	H3K27ac	chr13:34346408-34347776	NA	162.533	0.362782	0.0813131	0.999988
E11.5	H3K27ac	chr13:51722598-51724572	NA	179.654	0.338075	0.0813996	0.999988
E11.5	H3K27ac	chr1:138765910-138766900	NA	59.2155	-0.580527	0.0814927	0.999988
E11.5	H3K27ac	chr7:109193110-109193394	NA	12.5886	-1.39057	0.0815057	0.999988
E11.5	H3K27ac	chr7:103489465-103489668	NA	9.66921	-1.4958	0.0815737	0.999988
E11.5	H3K27ac	chr11:113871955-113874047	NA	173.369	-0.338606	0.0816701	0.999988
E11.5	H3K27ac	chr15:96357530-96359992	NA	550.112	0.198548	0.0816946	0.999988
E11.5	H3K27ac	chr1:52856343-52856926	NA	48.9631	0.651646	0.081743	0.999988
E11.5	H3K27ac	chr18:65662910-65664095	NA	72.7796	-0.519752	0.0817886	0.999988
E11.5	H3K27ac	chr10:59158133-59160372	NA	471.028	0.21951	0.0818807	0.999988
E11.5	H3K27ac	chr2:33995598-33998065	NA	189.118	-0.322592	0.0819184	0.999988
E11.5	H3K27ac	chr6:125048700-125049193	NA	27.4728	0.86492	0.0819311	0.999988
E11.5	H3K27ac	chr14:52433753-52435689	NA	393.103	0.242418	0.0819602	0.999988
E11.5	H3K27ac	chr10:92480236-92480484	NA	10.7477	1.41423	0.0820707	0.999988
E11.5	H3K27ac	chr12:6096874-6097701	NA	40.0288	0.703178	0.0821354	0.999988
E11.5	H3K27ac	chr7:108817798-108818062	NA	20.4109	-0.999259	0.0821715	0.999988
E11.5	H3K27ac	chr8:71150463-71154381	NA	1067.54	0.15456	0.0822263	0.999988
E11.5	H3K27ac	chr5:120273483-120275756	NA	172.345	-0.359653	0.0823075	0.999988
E11.5	H3K27ac	chr1:127370821-127372176	NA	81.7586	0.490237	0.0823701	0.999988
E11.5	H3K27ac	chr7:55665246-55665975	NA	41.9178	-0.682147	0.0823768	0.999988
E11.5	H3K27ac	chrX:168630060-168630856	NA	36.5016	0.770113	0.0824613	0.999988
E11.5	H3K27ac	chr8:34621290-34621506	NA	6.05786	1.9658	0.0825305	0.999988
E11.5	H3K27ac	chr7:144291213-144291533	NA	15.3453	-1.14977	0.0825498	0.999988
E11.5	H3K27ac	chr3:129325425-129331034	NA	1127.86	0.146205	0.0825594	0.999988
E11.5	H3K27ac	chr11:64380219-64380618	NA	20.2294	-0.998118	0.0825632	0.999988
E11.5	H3K27ac	chr11:3844527-3845745	NA	175.828	0.336456	0.0825683	0.999988
E11.5	H3K27ac	chr3:29238535-29239058	NA	24.6273	-0.906997	0.0825947	0.999988
E11.5	H3K27ac	chr13:54485971-54486846	NA	44.3264	0.661483	0.0826511	0.999988
E11.5	H3K27ac	chr2:130020196-130021870	NA	455.681	0.213512	0.0827247	0.999988
E11.5	H3K27ac	chr1:57011394-57012631	NA	206.625	0.316099	0.0828817	0.999988
E11.5	H3K27ac	chr5:93045419-93046923	NA	231.276	0.296823	0.0829221	0.999988
E11.5	H3K27ac	chr15:12387472-12387811	NA	26.3726	-0.86959	0.082938	0.999988
E11.5	H3K27ac	chr2:154297758-154298017	NA	14.3611	1.19924	0.0829949	0.999988
E11.5	H3K27ac	chr7:44864624-44867256	NA	980.72	0.156074	0.0830143	0.999988
E11.5	H3K27ac	chr17:11306675-11307090	NA	23.4183	0.907393	0.0830406	0.999988
E11.5	H3K27ac	chrX:84091965-84092452	NA	27.6149	-0.853296	0.083083	0.999988
E11.5	H3K27ac	chr5:125216878-125220277	NA	814.02	0.164753	0.0831818	0.999988
E11.5	H3K27ac	chr1:127607259-127607470	NA	16.5544	-1.09763	0.0832037	0.999988
E11.5	H3K27ac	chr8:86132434-86133035	NA	27.9729	-0.852524	0.0832065	0.999988
E11.5	H3K27ac	chr7:134998257-134999796	NA	82.7848	-0.480243	0.0832774	0.999988
E11.5	H3K27ac	chr7:103515422-103516894	NA	88.2949	-0.515107	0.0834624	0.999988
E11.5	H3K27ac	chr8:49350636-49350874	NA	10.8352	-1.37132	0.083469	0.999988
E11.5	H3K27ac	chr11:98854385-98854736	NA	26.1249	-0.866539	0.0835799	0.999988
E11.5	H3K27ac	chr11:102263180-102265467	NA	162.992	-0.353166	0.083679	0.999988
E11.5	H3K27ac	chr11:69727349-69730161	NA	441.356	-0.216754	0.0837329	0.999988
E11.5	H3K27ac	chr3:94394626-94394901	NA	9.9914	1.4348	0.0837357	0.999988
E11.5	H3K27ac	chr1:39939178-39942627	NA	1170.06	0.147012	0.0837404	0.999988
E11.5	H3K27ac	chr1:43606026-43606310	NA	16.464	-1.09966	0.0837779	0.999988
E11.5	H3K27ac	chr11:86860557-86860858	NA	21.4048	-0.962817	0.0838057	0.999988
E11.5	H3K27ac	chr11:32225078-32225542	NA	22.7092	-0.939353	0.0838214	0.999988
E11.5	H3K27ac	chr17:32076083-32076309	NA	12.7791	-1.26843	0.0838334	0.999988
E11.5	H3K27ac	chr15:84301136-84304052	NA	390.618	-0.227925	0.0838644	0.999988
E11.5	H3K27ac	chr11:113035387-113035685	NA	18.248	1.0359	0.0839247	0.999988
E11.5	H3K27ac	chr2:71021455-71021703	NA	7.3954	-1.68286	0.0839471	0.999988
E11.5	H3K27ac	chr1:167514959-167521290	NA	624.659	0.189559	0.0840314	0.999988
E11.5	H3K27ac	chr8:112656588-112657192	NA	34.2602	-0.757242	0.0840449	0.999988
E11.5	H3K27ac	chr15:77129370-77130482	NA	70.8152	-0.524803	0.0843068	0.999988
E11.5	H3K27ac	chr5:121357875-121359262	NA	190.241	0.325363	0.0844101	0.999988
E11.5	H3K27ac	chr4:135779618-135781279	NA	439.183	0.229625	0.0844474	0.999988
E11.5	H3K27ac	chr8:123471783-123473287	NA	133.134	-0.380163	0.0845566	0.999988
E11.5	H3K27ac	chr2:146353371-146354016	NA	96.6711	0.447384	0.0846469	0.999988
E11.5	H3K27ac	chr2:158202491-158204030	NA	205.508	0.306834	0.0846862	0.999988
E11.5	H3K27ac	chr2:126516154-126518557	NA	1299.09	0.137521	0.0847688	0.999988
E11.5	H3K27ac	chrX:52076634-52077651	NA	127.689	0.394163	0.0848112	0.999988
E11.5	H3K27ac	chr13:47082171-47084507	NA	556.787	0.196616	0.0848337	0.999988
E11.5	H3K27ac	chr11:113079428-113080624	NA	101.602	-0.448752	0.0849249	0.999988
E11.5	H3K27ac	chr14:119033840-119034606	NA	61.0004	-0.56111	0.0850007	0.999988
E11.5	H3K27ac	chr10:42136816-42137292	NA	23.0543	-0.909176	0.0851359	0.999988
E11.5	H3K27ac	chr8:123828799-123830378	NA	508.514	0.202097	0.0852772	0.999988
E11.5	H3K27ac	chr3:135534795-135534995	NA	9.12446	1.55205	0.0852944	0.999988
E11.5	H3K27ac	chr5:32765235-32765486	NA	9.64219	-1.51474	0.0853126	0.999988
E11.5	H3K27ac	chr1:46891469-46893488	NA	635.967	0.182573	0.0853181	0.999988
E11.5	H3K27ac	chr17:47679446-47680368	NA	58.6651	0.589453	0.0854291	0.999988
E11.5	H3K27ac	chr1:92962173-92962934	NA	38.9295	-0.699689	0.0854758	0.999988
E11.5	H3K27ac	chr12:4283363-4284706	NA	215.826	0.299181	0.0854892	0.999988
E11.5	H3K27ac	chr5:67814678-67815319	NA	40.1239	-0.691996	0.0854903	0.999988
E11.5	H3K27ac	chr17:9180095-9181282	NA	82.7363	-0.47769	0.085494	0.999988
E11.5	H3K27ac	chr12:51898053-51898567	NA	28.4927	-0.818163	0.0855897	0.999988
E11.5	H3K27ac	chr4:46405651-46406210	NA	30.8721	-0.792108	0.0856059	0.999988
E11.5	H3K27ac	chr14:25112554-25112847	NA	14.1947	-1.2166	0.0857113	0.999988
E11.5	H3K27ac	chr11:99741603-99741805	NA	13.9935	1.26452	0.0857433	0.999988
E11.5	H3K27ac	chr1:20937094-20939124	NA	168.624	-0.340055	0.0858304	0.999988
E11.5	H3K27ac	chr1:133748773-133749257	NA	22.1104	0.93031	0.085833	0.999988
E11.5	H3K27ac	chr3:157239571-157240930	NA	573.407	0.203367	0.0858851	0.999988
E11.5	H3K27ac	chr2:70660382-70660946	NA	34.9697	-0.820869	0.0859753	0.999988
E11.5	H3K27ac	chr7:18827849-18829448	NA	379.73	0.23326	0.0860483	0.999988
E11.5	H3K27ac	chr14:24313280-24313534	NA	16.3817	-1.08344	0.0860669	0.999988
E11.5	H3K27ac	chr4:136196950-136198241	NA	367.107	0.234926	0.0861	0.999988
E11.5	H3K27ac	chr14:76389186-76391360	NA	430.911	0.219896	0.0861264	0.999988
E11.5	H3K27ac	chr13:19205401-19205660	NA	15.8215	1.13041	0.0861278	0.999988
E11.5	H3K27ac	chr9:41360931-41361152	NA	12.0215	-1.2936	0.0861295	0.999988
E11.5	H3K27ac	chr5:21143819-21144217	NA	17.1547	-1.08074	0.0861894	0.999988
E11.5	H3K27ac	chr15:73294184-73295694	NA	349.183	0.24505	0.0861965	0.999988
E11.5	H3K27ac	chr9:31194997-31195482	NA	23.9273	-0.920233	0.0862273	0.999988
E11.5	H3K27ac	chr4:155171051-155171379	NA	21.4157	-0.979814	0.0862429	0.999988
E11.5	H3K27ac	chr1:184377983-184378446	NA	22.5641	-0.921224	0.0863066	0.999988
E11.5	H3K27ac	chr17:5656277-5656514	NA	17.7967	-1.05491	0.0864196	0.999988
E11.5	H3K27ac	chr4:20449493-20449765	NA	10.8773	1.37453	0.0864554	0.999988
E11.5	H3K27ac	chr14:39737015-39737375	NA	18.8312	1.01828	0.0864613	0.999988
E11.5	H3K27ac	chr14:105253824-105254140	NA	16.41	-1.0791	0.0865539	0.999988
E11.5	H3K27ac	chr1:133770979-133771178	NA	12.4211	1.25942	0.0865838	0.999988
E11.5	H3K27ac	chr13:95807306-95808122	NA	52.9208	-0.599235	0.086626	0.999988
E11.5	H3K27ac	chr3:27763832-27765567	NA	406.244	0.231876	0.0866421	0.999988
E11.5	H3K27ac	chr9:13738922-13739879	NA	319.933	0.250918	0.0866985	0.999988
E11.5	H3K27ac	chr12:108801396-108802859	NA	159.253	0.346433	0.0867016	0.999988
E11.5	H3K27ac	chr12:86992771-86994939	NA	573.588	0.19325	0.0867116	0.999988
E11.5	H3K27ac	chr6:106054790-106055333	NA	30.0667	-0.788514	0.0867272	0.999988
E11.5	H3K27ac	chr5:5315377-5316076	NA	30.0525	-0.78961	0.0868454	0.999988
E11.5	H3K27ac	chr5:103589785-103590421	NA	34.1424	0.746955	0.0870243	0.999988
E11.5	H3K27ac	chr12:53885842-53886065	NA	10.9089	-1.41607	0.0870357	0.999988
E11.5	H3K27ac	chr10:60641153-60641486	NA	15.0032	1.1361	0.0870734	0.999988
E11.5	H3K27ac	chr13:21967429-21971800	NA	837.411	0.174375	0.0871232	0.999988
E11.5	H3K27ac	chr10:84590158-84597123	NA	1671.96	0.123624	0.0871362	0.999988
E11.5	H3K27ac	chr6:31811821-31812200	NA	29.7357	-0.808569	0.0872118	0.999988
E11.5	H3K27ac	chr2:14608686-14609839	NA	128.731	0.386957	0.0872377	0.999988
E11.5	H3K27ac	chr14:64471686-64471929	NA	11.5603	-1.33951	0.0872841	0.999988
E11.5	H3K27ac	chr7:112261912-112262338	NA	17.1534	-1.07155	0.0873739	0.999988
E11.5	H3K27ac	chr10:66861063-66862028	NA	42.5739	0.688691	0.0873791	0.999988
E11.5	H3K27ac	chr4:53844904-53845154	NA	13.3732	-1.21821	0.0874346	0.999988
E11.5	H3K27ac	chr11:116715792-116716779	NA	64.029	-0.546711	0.087441	0.999988
E11.5	H3K27ac	chr4:150653221-150654889	NA	300.048	0.261003	0.0874861	0.999988
E11.5	H3K27ac	chr19:38211860-38213636	NA	244.315	0.285389	0.0875689	0.999988
E11.5	H3K27ac	chr6:48570095-48572275	NA	428.439	0.22062	0.0876511	0.999988
E11.5	H3K27ac	chr12:24943347-24944869	NA	129.71	-0.382036	0.0877299	0.999988
E11.5	H3K27ac	chr12:112354432-112355428	NA	60.5148	0.556658	0.0877453	0.999988
E11.5	H3K27ac	chr19:55617258-55617470	NA	14.7402	-1.16453	0.0877497	0.999988
E11.5	H3K27ac	chr1:86429265-86429813	NA	28.9589	0.820599	0.0878182	0.999988
E11.5	H3K27ac	chr9:70769904-70770181	NA	13.3124	1.20821	0.0879202	0.999988
E11.5	H3K27ac	chr1:164932279-164932662	NA	22.2183	-0.948864	0.0879215	0.999988
E11.5	H3K27ac	chr4:129135596-129135852	NA	15.0369	1.12645	0.0880084	0.999988
E11.5	H3K27ac	chr3:60477825-60478518	NA	34.7045	-0.732645	0.0880418	0.999988
E11.5	H3K27ac	chr11:16770388-16770678	NA	12.1734	-1.2873	0.088055	0.999988
E11.5	H3K27ac	chr8:88486414-88486625	NA	9.44985	-1.48041	0.088239	0.999988
E11.5	H3K27ac	chr8:87440927-87441464	NA	25.994	-0.848855	0.0882645	0.999988
E11.5	H3K27ac	chr18:64624877-64625759	NA	53.5526	-0.591853	0.0883042	0.999988
E11.5	H3K27ac	chr8:125043137-125043750	NA	33.7253	-0.748453	0.0883327	0.999988
E11.5	H3K27ac	chr6:103597441-103598171	NA	32.3447	-0.75559	0.0883396	0.999988
E11.5	H3K27ac	chr1:134138020-134138289	NA	9.34612	1.51307	0.0883659	0.999988
E11.5	H3K27ac	chr1:185183016-185183922	NA	54.4272	-0.585764	0.0883679	0.999988
E11.5	H3K27ac	chr4:155215843-155216153	NA	11.2656	1.33545	0.0883899	0.999988
E11.5	H3K27ac	chr13:8383540-8383894	NA	15.7956	-1.09864	0.0883936	0.999988
E11.5	H3K27ac	chr2:52314120-52315600	NA	241.398	0.28739	0.0884103	0.999988
E11.5	H3K27ac	chr4:129713374-129715234	NA	412.345	0.22886	0.0884572	0.999988
E11.5	H3K27ac	chr9:96149594-96150164	NA	36.1963	-0.735923	0.0884659	0.999988
E11.5	H3K27ac	chr2:76502371-76502577	NA	8.8895	-1.58719	0.0884776	0.999988
E11.5	H3K27ac	chr5:77393352-77393870	NA	28.3921	0.816345	0.0886173	0.999988
E11.5	H3K27ac	chr16:10992244-10994641	NA	224.713	0.305312	0.0886223	0.999988
E11.5	H3K27ac	chr5:132813224-132813435	NA	6.81414	1.86233	0.088624	0.999988
E11.5	H3K27ac	chr1:133414720-133414923	NA	10.1729	-1.41781	0.0886878	0.999988
E11.5	H3K27ac	chr2:28924728-28925264	NA	31.4252	0.77864	0.0887225	0.999988
E11.5	H3K27ac	chr6:51342020-51342262	NA	13.3542	-1.21257	0.0887685	0.999988
E11.5	H3K27ac	chr13:93634796-93636764	NA	325.523	0.249902	0.0887842	0.999988
E11.5	H3K27ac	chr5:67437126-67437503	NA	17.0784	-1.08047	0.0887925	0.999988
E11.5	H3K27ac	chr15:97726269-97726484	NA	12.4265	1.24401	0.0888077	0.999988
E11.5	H3K27ac	chr12:12830929-12831228	NA	10.8562	-1.39602	0.088823	0.999988
E11.5	H3K27ac	chr8:55445247-55445492	NA	13.359	-1.22119	0.0888235	0.999988
E11.5	H3K27ac	chr14:80059739-80060003	NA	13.3111	-1.21552	0.0888305	0.999988
E11.5	H3K27ac	chr12:86213728-86214568	NA	44.5362	-0.649291	0.0889025	0.999988
E11.5	H3K27ac	chr7:27908352-27908684	NA	20.4936	0.982048	0.0889271	0.999988
E11.5	H3K27ac	chr1:132233724-132233997	NA	14.1847	-1.22435	0.0890419	0.999988
E11.5	H3K27ac	chr6:51048366-51048648	NA	18.3767	-1.02858	0.0890428	0.999988
E11.5	H3K27ac	chr9:107849180-107849576	NA	21.5135	-0.960476	0.0891797	0.999988
E11.5	H3K27ac	chr12:106881933-106882199	NA	9.62597	1.51185	0.0892339	0.999988
E11.5	H3K27ac	chrX:100331926-100332140	NA	14.5392	-1.15421	0.0892596	0.999988
E11.5	H3K27ac	chr14:39737460-39737680	NA	17.8832	1.03977	0.0892663	0.999988
E11.5	H3K27ac	chr12:55391251-55391452	NA	10.0157	-1.40662	0.0894226	0.999988
E11.5	H3K27ac	chr6:125069497-125069700	NA	10.9115	-1.37096	0.089427	0.999988
E11.5	H3K27ac	chr9:102606543-102606742	NA	9.2068	1.45509	0.0894872	0.999988
E11.5	H3K27ac	chr13:43893375-43893575	NA	14.8311	1.15889	0.0895033	0.999988
E11.5	H3K27ac	chr4:110207988-110209648	NA	276.525	0.263486	0.0895339	0.999988
E11.5	H3K27ac	chr2:133271143-133271486	NA	16.9475	-1.05584	0.0895722	0.999988
E11.5	H3K27ac	chr6:113666849-113668668	NA	123.4	0.391679	0.0896339	0.999988
E11.5	H3K27ac	chr10:61936081-61937341	NA	78.1612	-0.485917	0.0896774	0.999988
E11.5	H3K27ac	chr15:85084791-85085242	NA	23.1495	-0.911952	0.0897496	0.999988
E11.5	H3K27ac	chr10:17205652-17209083	NA	386.042	-0.226743	0.0898416	0.999988
E11.5	H3K27ac	chr2:178844577-178844918	NA	15.0653	1.12935	0.0898512	0.999988
E11.5	H3K27ac	chr19:53298809-53302666	NA	717.32	0.176849	0.0898828	0.999988
E11.5	H3K27ac	chr8:27490273-27490603	NA	12.2267	-1.30982	0.0898963	0.999988
E11.5	H3K27ac	chr9:96835881-96836384	NA	21.8889	-0.936479	0.0899447	0.999988
E11.5	H3K27ac	chr9:44245039-44247491	NA	551.842	0.199241	0.0899725	0.999988
E11.5	H3K27ac	chr10:126807589-126808753	NA	81.5404	0.475494	0.0900047	0.999988
E11.5	H3K27ac	chr12:101048766-101050713	NA	766.766	0.166577	0.0900347	0.999988
E11.5	H3K27ac	chr12:30634037-30635051	NA	112.341	0.424434	0.090109	0.999988
E11.5	H3K27ac	chr5:34492903-34495004	NA	410.287	0.232391	0.0901092	0.999988
E11.5	H3K27ac	chr10:122514520-122515494	NA	105.896	0.420814	0.0902304	0.999988
E11.5	H3K27ac	chr12:109415303-109416632	NA	89.0826	0.491816	0.0902649	0.999988
E11.5	H3K27ac	chr1:119840496-119841313	NA	52.7487	-0.59582	0.0903525	0.999988
E11.5	H3K27ac	chr1:72869212-72869413	NA	12.5819	-1.23071	0.0904571	0.999988
E11.5	H3K27ac	chr7:71029172-71036927	NA	1155.01	-0.139765	0.09055	0.999988
E11.5	H3K27ac	chr6:53969739-53970577	NA	47.0697	-0.624398	0.0905582	0.999988
E11.5	H3K27ac	chr5:113189949-113191006	NA	85.3243	-0.490094	0.0905667	0.999988
E11.5	H3K27ac	chr8:70896350-70897031	NA	40.4382	-0.691391	0.0906556	0.999988
E11.5	H3K27ac	chr18:66836018-66836335	NA	15.0707	1.11685	0.0907502	0.999988
E11.5	H3K27ac	chr13:107755487-107755786	NA	15.8011	-1.11059	0.0910002	0.999988
E11.5	H3K27ac	chr18:35574887-35575178	NA	12.579	1.23065	0.0910472	0.999988
E11.5	H3K27ac	chr10:127117896-127118125	NA	11.6223	-1.34194	0.0911068	0.999988
E11.5	H3K27ac	chr17:34859326-34861176	NA	247.202	0.278968	0.0911206	0.999988
E11.5	H3K27ac	chr4:136519628-136519883	NA	11.3058	1.3707	0.091131	0.999988
E11.5	H3K27ac	chr5:111245137-111247537	NA	115.286	-0.408227	0.0913127	0.999988
E11.5	H3K27ac	chr4:140428347-140431847	NA	884.995	0.164165	0.0913209	0.999988
E11.5	H3K27ac	chr1:43821488-43821747	NA	9.98593	1.45631	0.0913675	0.999988
E11.5	H3K27ac	chr7:97019634-97021532	NA	238.586	0.28079	0.091379	0.999988
E11.5	H3K27ac	chr4:46743973-46744288	NA	12.1515	1.28866	0.0914199	0.999988
E11.5	H3K27ac	chr16:77648341-77648603	NA	8.84093	-1.57474	0.0915113	0.999988
E11.5	H3K27ac	chr12:108874878-108875546	NA	29.3706	-0.78553	0.0915162	0.999988
E11.5	H3K27ac	chr9:63985714-63986442	NA	52.1093	-0.589075	0.0915716	0.999988
E11.5	H3K27ac	chr11:101586114-101588306	NA	261.567	0.268883	0.0915966	0.999988
E11.5	H3K27ac	chr11:84712946-84714518	NA	108.332	-0.41245	0.0916471	0.999988
E11.5	H3K27ac	chr13:47258374-47260665	NA	685.962	0.171759	0.0917269	0.999988
E11.5	H3K27ac	chr18:47481263-47481598	NA	18.9615	-1.00927	0.0917489	0.999988
E11.5	H3K27ac	chr11:35431681-35432154	NA	21.8256	-0.926367	0.0917771	0.999988
E11.5	H3K27ac	chr3:153499002-153499546	NA	27.7352	-0.817735	0.0918452	0.999988
E11.5	H3K27ac	chr1:164788157-164788364	NA	13.1673	-1.19879	0.0918577	0.999988
E11.5	H3K27ac	chr3:137569327-137571704	NA	669.058	0.17372	0.0918908	0.999988
E11.5	H3K27ac	chr13:22067245-22067528	NA	16.7245	1.04805	0.0919953	0.999988
E11.5	H3K27ac	chr2:140237347-140238236	NA	81.8256	0.519084	0.0920072	0.999988
E11.5	H3K27ac	chr11:60831634-60831855	NA	12.1286	1.26912	0.0920264	0.999988
E11.5	H3K27ac	chr6:51032357-51035518	NA	246.76	-0.276414	0.0920769	0.999988
E11.5	H3K27ac	chr11:21942567-21961556	NA	6177.45	0.0817869	0.0920813	0.999988
E11.5	H3K27ac	chr6:89337986-89339573	NA	296.338	0.269384	0.0920928	0.999988
E11.5	H3K27ac	chr6:78222463-78223140	NA	34.6031	-0.722963	0.0921465	0.999988
E11.5	H3K27ac	chr4:119845022-119845330	NA	16.2717	-1.07651	0.0922014	0.999988
E11.5	H3K27ac	chr10:111223790-111223993	NA	13.2098	-1.1904	0.0922161	0.999988
E11.5	H3K27ac	chr16:72408011-72409308	NA	62.6181	-0.555929	0.092249	0.999988
E11.5	H3K27ac	chr5:112256189-112256403	NA	13.2017	-1.21272	0.0922641	0.999988
E11.5	H3K27ac	chr19:58357594-58357804	NA	12.1647	-1.30716	0.0922662	0.999988
E11.5	H3K27ac	chrX:164956867-164957182	NA	18.7894	-1.00071	0.0922663	0.999988
E11.5	H3K27ac	chr2:115896513-115897569	NA	93.0125	-0.469367	0.0922795	0.999988
E11.5	H3K27ac	chr4:62382123-62382324	NA	6.84985	-1.84733	0.0923572	0.999988
E11.5	H3K27ac	chr8:124710564-124711099	NA	21.1787	-0.9391	0.0923989	0.999988
E11.5	H3K27ac	chr9:64150694-64151301	NA	29.4468	-0.785946	0.0924046	0.999988
E11.5	H3K27ac	chr1:132515501-132515702	NA	13.1336	-1.19042	0.0924516	0.999988
E11.5	H3K27ac	chr17:12887215-12888784	NA	78.2239	-0.488059	0.0924598	0.999988
E11.5	H3K27ac	chr2:71703168-71704273	NA	97.1045	0.479437	0.0926029	0.999988
E11.5	H3K27ac	chr17:66790492-66791177	NA	41.9134	-0.655597	0.0926717	0.999988
E11.5	H3K27ac	chr5:140816554-140816762	NA	13.8532	1.17123	0.0926965	0.999988
E11.5	H3K27ac	chr5:18519755-18519988	NA	14.3954	-1.13882	0.0927504	0.999988
E11.5	H3K27ac	chr6:34707024-34707543	NA	25.8807	0.845446	0.0927911	0.999988
E11.5	H3K27ac	chr5:53303476-53303784	NA	17.5275	-1.02812	0.0928368	0.999988
E11.5	H3K27ac	chr3:96169017-96176158	NA	1668.02	0.125748	0.0928533	0.999988
E11.5	H3K27ac	chr2:116639023-116640023	NA	56.9278	-0.571395	0.0928959	0.999988
E11.5	H3K27ac	chr5:125170126-125170448	NA	18.8466	-0.997766	0.0929028	0.999988
E11.5	H3K27ac	chr8:109438644-109442223	NA	597.028	0.182085	0.0929045	0.999988
E11.5	H3K27ac	chr15:85888381-85888609	NA	15.5211	1.09153	0.0929404	0.999988
E11.5	H3K27ac	chrX:149332127-149332546	NA	21.9693	-0.937357	0.0930578	0.999988
E11.5	H3K27ac	chr18:62086798-62087121	NA	11.7153	1.33302	0.0930669	0.999988
E11.5	H3K27ac	chr10:21420536-21420818	NA	11.374	-1.33063	0.0931459	0.999988
E11.5	H3K27ac	chr11:117112143-117112344	NA	9.33375	-1.44342	0.0931533	0.999988
E11.5	H3K27ac	chr1:156812673-156815191	NA	148.411	-0.3539	0.0932233	0.999988
E11.5	H3K27ac	chr11:3238116-3244670	NA	2356.48	0.114009	0.0932573	0.999988
E11.5	H3K27ac	chr11:88157287-88157564	NA	20.1368	-0.970594	0.0933348	0.999988
E11.5	H3K27ac	chr5:67854739-67854973	NA	13.2693	-1.22961	0.0933599	0.999988
E11.5	H3K27ac	chr15:63610111-63610344	NA	10.4527	1.34115	0.0934138	0.999988
E11.5	H3K27ac	chr6:54254123-54255003	NA	53.6405	0.578567	0.0934182	0.999988
E11.5	H3K27ac	chr13:95808302-95809595	NA	89.2173	-0.451238	0.0935173	0.999988
E11.5	H3K27ac	chr3:134986393-134986916	NA	50.353	0.602298	0.0935666	0.999988
E11.5	H3K27ac	chr8:57939081-57941648	NA	652.639	0.178491	0.0936314	0.999988
E11.5	H3K27ac	chr2:4918773-4919047	NA	16.7866	1.04223	0.0936778	0.999988
E11.5	H3K27ac	chr5:25183699-25184155	NA	20.5306	-0.9439	0.0938166	0.999988
E11.5	H3K27ac	chr7:100114040-100116262	NA	140.093	-0.371059	0.0938506	0.999988
E11.5	H3K27ac	chr4:36008543-36008760	NA	10.044	-1.39853	0.0938624	0.999988
E11.5	H3K27ac	chr13:37935307-37935795	NA	21.0562	0.929259	0.0938663	0.999988
E11.5	H3K27ac	chr17:35459547-35462974	NA	1127.68	0.139069	0.0938695	0.999988
E11.5	H3K27ac	chr10:79973232-79975338	NA	186.61	0.317184	0.093883	0.999988
E11.5	H3K27ac	chr1:138376779-138377254	NA	27.568	-0.814569	0.0938995	0.999988
E11.5	H3K27ac	chr6:118990122-118990442	NA	16.9002	-1.05625	0.0939635	0.999988
E11.5	H3K27ac	chr17:15924485-15926548	NA	446.173	0.218684	0.0939983	0.999988
E11.5	H3K27ac	chr4:23994102-23994754	NA	35.059	-0.712361	0.0940928	0.999988
E11.5	H3K27ac	chr8:49175421-49176319	NA	54.7675	-0.574689	0.0941554	0.999988
E11.5	H3K27ac	chr4:155041448-155042882	NA	98.7264	-0.433531	0.0941638	0.999988
E11.5	H3K27ac	chr3:95670135-95670587	NA	26.2941	0.826963	0.0941774	0.999988
E11.5	H3K27ac	chr2:165257826-165258166	NA	18.0602	-1.00301	0.0941995	0.999988
E11.5	H3K27ac	chr6:127297575-127298089	NA	40.0065	-0.698646	0.0942447	0.999988
E11.5	H3K27ac	chr7:140773210-140774003	NA	101.647	0.438497	0.0942836	0.999988
E11.5	H3K27ac	chr3:86250438-86251237	NA	48.0994	-0.607099	0.0942931	0.999988
E11.5	H3K27ac	chrX:93165980-93167466	NA	779.351	0.167147	0.0943063	0.999988
E11.5	H3K27ac	chr8:122730562-122731087	NA	44.771	-0.656509	0.0943196	0.999988
E11.5	H3K27ac	chr12:69417991-69420296	NA	389.402	0.221807	0.0943897	0.999988
E11.5	H3K27ac	chr9:40918430-40918908	NA	23.4481	-0.887112	0.0944049	0.999988
E11.5	H3K27ac	chr14:99536157-99536952	NA	58.2283	0.566556	0.0945833	0.999988
E11.5	H3K27ac	chr8:88684243-88687666	NA	1389.79	0.137479	0.0946035	0.999988
E11.5	H3K27ac	chr2:150498745-150499310	NA	46.2809	-0.635643	0.0946285	0.999988
E11.5	H3K27ac	chr8:56696050-56696485	NA	32.3534	-0.749047	0.0946346	0.999988
E11.5	H3K27ac	chr8:24974427-24974649	NA	12.6913	-1.23361	0.0946523	0.999988
E11.5	H3K27ac	chr1:23374193-23375716	NA	87.8705	-0.450715	0.0947066	0.999988
E11.5	H3K27ac	chr17:83657794-83659301	NA	263.163	0.267167	0.0947897	0.999988
E11.5	H3K27ac	chr3:86464180-86464598	NA	21.6677	-0.917307	0.0947946	0.999988
E11.5	H3K27ac	chr10:98749621-98751722	NA	541.896	0.193399	0.0949258	0.999988
E11.5	H3K27ac	chr5:151032098-151032347	NA	13.9194	-1.16736	0.0950798	0.999988
E11.5	H3K27ac	chr6:40114515-40114798	NA	13.0856	-1.18486	0.0951017	0.999988
E11.5	H3K27ac	chr8:88438953-88439219	NA	13.0856	-1.18486	0.0951017	0.999988
E11.5	H3K27ac	chr8:121202624-121204764	NA	152.68	-0.343863	0.0951584	0.999988
E11.5	H3K27ac	chr9:106244593-106247138	NA	301.081	0.261386	0.0951887	0.999988
E11.5	H3K27ac	chr6:39519434-39521761	NA	215.66	0.292975	0.0952133	0.999988
E11.5	H3K27ac	chr3:143907475-143908655	NA	103.4	0.417889	0.0952785	0.999988
E11.5	H3K27ac	chrX:101200233-101200705	NA	33.9185	0.755979	0.0952903	0.999988
E11.5	H3K27ac	chr2:140084787-140084987	NA	10.5714	1.33883	0.0954331	0.999988
E11.5	H3K27ac	chr1:160861627-160865415	NA	622.731	0.179297	0.0954407	0.999988
E11.5	H3K27ac	chr18:60907287-60909115	NA	504.943	0.199074	0.0954456	0.999988
E11.5	H3K27ac	chr14:64690941-64691160	NA	13.7473	-1.15644	0.0954919	0.999988
E11.5	H3K27ac	chr11:57188579-57190105	NA	105.788	-0.414817	0.095543	0.999988
E11.5	H3K27ac	chr5:127305305-127305655	NA	21.402	0.917283	0.0955556	0.999988
E11.5	H3K27ac	chr15:96538244-96541828	NA	1375.12	0.132099	0.0955697	0.999988
E11.5	H3K27ac	chr8:69187425-69187628	NA	13.2239	-1.18756	0.0955981	0.999988
E11.5	H3K27ac	chr3:104537600-104537836	NA	11.7748	1.24695	0.0957207	0.999988
E11.5	H3K27ac	chr1:153141995-153142351	NA	12.5539	1.26016	0.0957499	0.999988
E11.5	H3K27ac	chr11:32215504-32216481	NA	60.9757	-0.538972	0.0958965	0.999988
E11.5	H3K27ac	chr11:105255694-105255946	NA	16.2373	-1.06461	0.0959586	0.999988
E11.5	H3K27ac	chr7:72832434-72837616	NA	666.595	-0.182871	0.0959644	0.999988
E11.5	H3K27ac	chr11:84712090-84712441	NA	12.9424	-1.30016	0.0960705	0.999988
E11.5	H3K27ac	chr11:116466332-116466592	NA	10.6921	-1.35687	0.0960796	0.999988
E11.5	H3K27ac	chr14:111912243-111914634	NA	622.977	0.178451	0.0960878	0.999988
E11.5	H3K27ac	chr2:70654203-70657279	NA	909.481	0.158521	0.0961456	0.999988
E11.5	H3K27ac	chr5:149144457-149144692	NA	15.0037	-1.09789	0.0962259	0.999988
E11.5	H3K27ac	chr11:94461787-94462124	NA	19.5032	0.997475	0.0962339	0.999988
E11.5	H3K27ac	chr12:85111364-85111959	NA	35.1493	-0.711832	0.0963538	0.999988
E11.5	H3K27ac	chr8:106547135-106547420	NA	14.9761	-1.10814	0.0963721	0.999988
E11.5	H3K27ac	chr15:86359154-86359368	NA	14.3137	-1.12604	0.0964262	0.999988
E11.5	H3K27ac	chr18:53994619-53996373	NA	429.871	0.212688	0.0964357	0.999988
E11.5	H3K27ac	chr11:105071187-105073661	NA	863.553	0.160681	0.0964486	0.999988
E11.5	H3K27ac	chr1:98035176-98035379	NA	12.5529	-1.23096	0.0964528	0.999988
E11.5	H3K27ac	chr11:120462940-120464978	NA	251.829	0.291972	0.0965423	0.999988
E11.5	H3K27ac	chr11:88186292-88186729	NA	26.9677	-0.817838	0.0965675	0.999988
E11.5	H3K27ac	chr9:48273782-48274798	NA	60.4389	-0.542283	0.096596	0.999988
E11.5	H3K27ac	chr14:24585322-24586131	NA	42.6837	-0.673743	0.0966017	0.999988
E11.5	H3K27ac	chr3:62360860-62361948	NA	65.2301	-0.517407	0.0966154	0.999988
E11.5	H3K27ac	chr8:61392014-61392572	NA	25.9232	0.848013	0.0966184	0.999988
E11.5	H3K27ac	chr4:137083800-137085135	NA	418.351	0.218826	0.0966345	0.999988
E11.5	H3K27ac	chr17:12257340-12258258	NA	42.1752	-0.656834	0.0966691	0.999988
E11.5	H3K27ac	chr7:48840096-48840339	NA	11.7606	1.24512	0.0966777	0.999988
E11.5	H3K27ac	chr15:34082334-34083842	NA	341.878	0.241413	0.0966909	0.999988
E11.5	H3K27ac	chr11:112671656-112676580	NA	598.597	-0.193847	0.0967277	0.999988
E11.5	H3K27ac	chr2:181402779-181403077	NA	18.5977	-0.984413	0.0967299	0.999988
E11.5	H3K27ac	chr1:89328231-89328452	NA	13.6994	-1.15106	0.0967816	0.999988
E11.5	H3K27ac	chr11:65094045-65094359	NA	16.5531	-1.08866	0.0967839	0.999988
E11.5	H3K27ac	chr1:147669568-147669767	NA	11.6027	1.27625	0.0967937	0.999988
E11.5	H3K27ac	chr2:160627297-160627556	NA	8.33045	-1.64606	0.0968513	0.999988
E11.5	H3K27ac	chr6:34495021-34496620	NA	122.534	-0.386896	0.0968643	0.999988
E11.5	H3K27ac	chr4:153961465-153961786	NA	15.1967	-1.1275	0.0968882	0.999988
E11.5	H3K27ac	chr2:84500194-84501766	NA	320.839	0.249433	0.0969754	0.999988
E11.5	H3K27ac	chr6:72077735-72079057	NA	70.8166	-0.497013	0.0970511	0.999988
E11.5	H3K27ac	chr5:114026660-114027548	NA	43.6568	-0.657099	0.0970959	0.999988
E11.5	H3K27ac	chr14:47024730-47026348	NA	331.32	0.236129	0.0971138	0.999988
E11.5	H3K27ac	chr7:6385656-6386124	NA	32.0903	-0.741039	0.0971831	0.999988
E11.5	H3K27ac	chr11:113841270-113841635	NA	19.3639	-0.968017	0.097219	0.999988
E11.5	H3K27ac	chr15:57558022-57559672	NA	248.242	0.273518	0.0972403	0.999988
E11.5	H3K27ac	chr11:25589949-25590265	NA	18.6315	-0.990426	0.097251	0.999988
E11.5	H3K27ac	chr1:131345452-131346319	NA	41.9999	-0.662001	0.0972667	0.999988
E11.5	H3K27ac	chr7:16045754-16048690	NA	546.031	0.196572	0.097283	0.999988
E11.5	H3K27ac	chr2:133273548-133274000	NA	20.5421	-0.96544	0.0973028	0.999988
E11.5	H3K27ac	chr12:78957071-78957612	NA	34.498	-0.721388	0.0973054	0.999988
E11.5	H3K27ac	chr18:21718183-21718448	NA	17.2848	1.01513	0.0973315	0.999988
E11.5	H3K27ac	chr4:44224176-44224515	NA	16.0737	1.08703	0.0974436	0.999988
E11.5	H3K27ac	chr11:104290253-104290456	NA	10.595	-1.33143	0.0974621	0.999988
E11.5	H3K27ac	chr1:20976838-20977041	NA	12.1058	-1.26877	0.0975158	0.999988
E11.5	H3K27ac	chr10:127820206-127822353	NA	230.707	-0.280462	0.0975171	0.999988
E11.5	H3K27ac	chr2:19662045-19662251	NA	14.9613	-1.10519	0.0975781	0.999988
E11.5	H3K27ac	chr16:42394866-42397210	NA	232.947	-0.281543	0.0976938	0.999988
E11.5	H3K27ac	chr11:102266243-102267896	NA	156.273	-0.340321	0.0978854	0.999988
E11.5	H3K27ac	chr7:99303791-99304034	NA	11.8919	-1.27189	0.0979116	0.999988
E11.5	H3K27ac	chr8:49006331-49009440	NA	559.881	0.184329	0.097935	0.999988
E11.5	H3K27ac	chr6:100097362-100097731	NA	15.9566	1.09271	0.0979416	0.999988
E11.5	H3K27ac	chr3:51322599-51324659	NA	372.444	0.222594	0.0979592	0.999988
E11.5	H3K27ac	chr11:51894327-51895803	NA	201.927	0.308208	0.097971	0.999988
E11.5	H3K27ac	chr15:83309742-83309963	NA	14.3373	1.13135	0.0979731	0.999988
E11.5	H3K27ac	chr5:14090196-14090579	NA	23.332	-0.870227	0.0979943	0.999988
E11.5	H3K27ac	chr12:14032659-14035950	NA	229.474	-0.288421	0.0981073	0.999988
E11.5	H3K27ac	chrX:59843693-59844120	NA	22.1773	0.933336	0.0981391	0.999988
E11.5	H3K27ac	chr11:37044211-37045321	NA	59.3027	-0.549608	0.0982301	0.999988
E11.5	H3K27ac	chr10:111505991-111506258	NA	15.6384	-1.09161	0.0982393	0.999988
E11.5	H3K27ac	chr11:102847693-102848879	NA	79.9722	-0.465986	0.0982972	0.999988
E11.5	H3K27ac	chr3:96536856-96537937	NA	132.15	0.370555	0.0983687	0.999988
E11.5	H3K27ac	chr6:12747658-12751022	NA	562.852	-0.191646	0.0984718	0.999988
E11.5	H3K27ac	chr12:84055168-84056397	NA	118.016	0.387185	0.0985094	0.999988
E11.5	H3K27ac	chr3:148320450-148320674	NA	13.0519	-1.17645	0.0985242	0.999988
E11.5	H3K27ac	chr2:27314307-27317343	NA	578.856	0.183254	0.0985616	0.999988
E11.5	H3K27ac	chr11:98637156-98637669	NA	21.09	0.922477	0.0985619	0.999988
E11.5	H3K27ac	chr2:27250544-27252805	NA	155.358	-0.337835	0.0985678	0.999988
E11.5	H3K27ac	chr2:180496094-180498081	NA	193.573	-0.310956	0.098646	0.999988
E11.5	H3K27ac	chr4:22474318-22474587	NA	9.3538	1.45637	0.0986752	0.999988
E11.5	H3K27ac	chr12:15460717-15460918	NA	10.5194	-1.33832	0.0987199	0.999988
E11.5	H3K27ac	chr11:88104796-88104996	NA	10.3372	1.38503	0.0987242	0.999988
E11.5	H3K27ac	chr14:104804772-104806267	NA	73.0756	-0.491572	0.0987672	0.999988
E11.5	H3K27ac	chr7:66056326-66056525	NA	6.58222	1.84752	0.0988442	0.999988
E11.5	H3K27ac	chr11:49825062-49825583	NA	27.4998	-0.802787	0.098919	0.999988
E11.5	H3K27ac	chr11:101780398-101780906	NA	22.3789	0.889686	0.0989991	0.999988
E11.5	H3K27ac	chr15:99542155-99542442	NA	13.8383	-1.15928	0.0990487	0.999988
E11.5	H3K27ac	chr2:59954087-59957780	NA	1366.08	0.134415	0.0991068	0.999988
E11.5	H3K27ac	chr1:153140777-153141760	NA	54.6991	0.569722	0.09911	0.999988
E11.5	H3K27ac	chr5:24547383-24550956	NA	684.971	-0.169715	0.0992163	0.999988
E11.5	H3K27ac	chr1:181162555-181163541	NA	65.6174	-0.523515	0.0992471	0.999988
E11.5	H3K27ac	chr2:142095188-142095470	NA	15.0909	-1.12315	0.0993185	0.999988
E11.5	H3K27ac	chr17:71465987-71466269	NA	10.9793	1.28483	0.0994693	0.999988
E11.5	H3K27ac	chr3:101917236-101921160	NA	678.349	-0.17087	0.0994729	0.999988
E11.5	H3K27ac	chr2:127213491-127214144	NA	38.9244	-0.668071	0.099477	0.999988
E11.5	H3K27ac	chr12:36044376-36044965	NA	32.6899	-0.736712	0.099517	0.999988
E11.5	H3K27ac	chr2:174701169-174701438	NA	9.67677	1.37468	0.0995664	0.999988
E11.5	H3K27ac	chr1:51689304-51690013	NA	38.7324	-0.686566	0.0997693	0.999988
E11.5	H3K27ac	chr9:10904520-10904787	NA	9.93943	-1.40703	0.0998027	0.999988
E11.5	H3K27ac	chr13:38842316-38843089	NA	103.791	0.412591	0.099838	0.999988
E11.5	H3K27ac	chr17:78707822-78708202	NA	26.9832	-0.823532	0.0998976	0.999988
E11.5	H3K27ac	chr10:63645927-63646191	NA	14.3569	1.11966	0.0999148	0.999988
E11.5	H3K27ac	chr12:100985612-100985958	NA	14.3569	1.11966	0.0999148	0.999988
E11.5	H3K27ac	chr12:105822898-105823180	NA	12.8013	-1.24289	0.0999193	0.999988
E11.5	H3K27ac	chr19:4171130-4171589	NA	65.2552	0.51403	0.0999874	0.999988
E11.5	H3K27ac	chr4:151141808-151142444	NA	100.996	0.42794	0.100068	0.999988
E11.5	H3K27ac	chr3:100592306-100593902	NA	485.902	0.196689	0.100194	0.999988
E11.5	H3K27ac	chr7:68712495-68712739	NA	11.9331	-1.25101	0.100208	0.999988
E11.5	H3K27ac	chr8:120760391-120761903	NA	190.301	0.303467	0.100241	0.999988
E11.5	H3K27ac	chr7:48668364-48669046	NA	40.5408	-0.650277	0.100357	0.999988
E11.5	H3K27ac	chr7:46158595-46158815	NA	14.0909	1.2504	0.10036	0.999988
E11.5	H3K27ac	chr2:92764946-92765160	NA	15.2782	1.10602	0.100433	0.999988
E11.5	H3K27ac	chr15:78144291-78146283	NA	106.042	-0.41778	0.100433	0.999988
E11.5	H3K27ac	chr11:102898353-102898582	NA	13.6177	-1.13766	0.100438	0.999988
E11.5	H3K27ac	chr1:191449522-191451579	NA	363.261	0.224959	0.100452	0.999988
E11.5	H3K27ac	chr4:154963352-154963555	NA	10.1305	-1.43166	0.100471	0.999988
E11.5	H3K27ac	chr12:11270999-11272294	NA	83.7706	0.454571	0.100474	0.999988
E11.5	H3K27ac	chrX:55526857-55527168	NA	13.12	-1.19843	0.100532	0.999988
E11.5	H3K27ac	chr9:110093970-110094310	NA	17.6306	0.998105	0.100536	0.999988
E11.5	H3K27ac	chr4:155300538-155300894	NA	14.9281	-1.10304	0.1006	0.999988
E11.5	H3K27ac	chr1:36103193-36105038	NA	147.779	-0.348147	0.100621	0.999988
E11.5	H3K27ac	chr10:76840098-76840460	NA	15.5081	-1.07007	0.100669	0.999988
E11.5	H3K27ac	chr1:133726436-133726862	NA	24.5398	-0.843426	0.100674	0.999988
E11.5	H3K27ac	chr4:109332705-109334279	NA	414.288	0.210955	0.100679	0.999988
E11.5	H3K27ac	chr12:84818542-84819855	NA	201.16	0.316295	0.100685	0.999988
E11.5	H3K27ac	chr3:65867670-65868069	NA	22.5831	-0.924946	0.100767	0.999988
E11.5	H3K27ac	chr11:119692771-119693130	NA	17.6786	0.991374	0.100818	0.999988
E11.5	H3K27ac	chr8:88199400-88199976	NA	41.6175	0.654799	0.100825	0.999988
E11.5	H3K27ac	chr6:17693721-17695020	NA	229.298	0.2837	0.101009	0.999988
E11.5	H3K27ac	chr11:79540056-79540421	NA	23.7882	0.851989	0.101035	0.999988
E11.5	H3K27ac	chrX:70599020-70601154	NA	636.155	0.195859	0.101154	0.999988
E11.5	H3K27ac	chr10:57361759-57364129	NA	653.659	0.172238	0.101184	0.999988
E11.5	H3K27ac	chr5:36127659-36129069	NA	91.1685	-0.439485	0.101225	0.999988
E11.5	H3K27ac	chr4:76366849-76369277	NA	446.293	0.207312	0.101295	0.999988
E11.5	H3K27ac	chr12:32173139-32174404	NA	87.9985	-0.448999	0.10131	0.999988
E11.5	H3K27ac	chr6:50866574-50870609	NA	434.915	-0.206547	0.101341	0.999988
E11.5	H3K27ac	chr5:122639073-122641169	NA	672.974	0.170077	0.101345	0.999988
E11.5	H3K27ac	chr18:82769129-82769357	NA	19.8393	-0.949707	0.101404	0.999988
E11.5	H3K27ac	chr4:120530918-120532025	NA	68.8959	-0.503715	0.101423	0.999988
E11.5	H3K27ac	chr10:69957336-69957928	NA	27.9366	-0.786384	0.101472	0.999988
E11.5	H3K27ac	chr5:27912199-27912985	NA	38.3979	-0.6814	0.10149	0.999988
E11.5	H3K27ac	chr8:120931651-120931950	NA	12.2534	1.21192	0.101636	0.999988
E11.5	H3K27ac	chr14:52256014-52259061	NA	971.034	0.144332	0.101649	0.999988
E11.5	H3K27ac	chr10:123031434-123033586	NA	294.668	0.259904	0.101651	0.999988
E11.5	H3K27ac	chr7:136891457-136891681	NA	13.5331	1.13954	0.10166	0.999988
E11.5	H3K27ac	chr2:20948495-20948846	NA	22.4944	0.872244	0.101724	0.999988
E11.5	H3K27ac	chr7:72791707-72792133	NA	23.0334	-0.895216	0.101808	0.999988
E11.5	H3K27ac	chr5:116528298-116528519	NA	12.3416	-1.19538	0.101811	0.999988
E11.5	H3K27ac	chr14:61840271-61841057	NA	38.7604	0.666223	0.10187	0.999988
E11.5	H3K27ac	chr3:83004192-83004635	NA	22.4182	0.875307	0.101932	0.999988
E11.5	H3K27ac	chr4:13749049-13749252	NA	11.9048	-1.25777	0.10195	0.999988
E11.5	H3K27ac	chr5:112461360-112461708	NA	19.9776	-0.952281	0.102031	0.999988
E11.5	H3K27ac	chr2:157983605-157983890	NA	15.5837	-1.06487	0.102075	0.999988
E11.5	H3K27ac	chr10:45319411-45319646	NA	14.8599	-1.08298	0.102138	0.999988
E11.5	H3K27ac	chr17:66088867-66091272	NA	820.601	0.155741	0.102153	0.999988
E11.5	H3K27ac	chr5:21155723-21157295	NA	468.2	0.197892	0.102172	0.999988
E11.5	H3K27ac	chr7:29106903-29107102	NA	8.00017	1.56479	0.10228	0.999988
E11.5	H3K27ac	chr2:90715372-90715658	NA	17.009	-1.05424	0.102287	0.999988
E11.5	H3K27ac	chr3:60407721-60409767	NA	427.379	0.205531	0.102338	0.999988
E11.5	H3K27ac	chr16:38839040-38839516	NA	20.4489	-0.934482	0.10241	0.999988
E11.5	H3K27ac	chr18:61772829-61773029	NA	12.1151	1.22777	0.10242	0.999988
E11.5	H3K27ac	chr11:31792506-31795234	NA	160.717	-0.32876	0.102472	0.999988
E11.5	H3K27ac	chr1:132635113-132635422	NA	13.9065	1.14786	0.102548	0.999988
E11.5	H3K27ac	chr10:45005115-45005535	NA	15.7275	-1.07964	0.102763	0.999988
E11.5	H3K27ac	chr1:43606667-43606983	NA	13.1754	-1.17626	0.102771	0.999988
E11.5	H3K27ac	chr16:92591055-92591550	NA	20.7503	0.90776	0.102789	0.999988
E11.5	H3K27ac	chr9:103447495-103447698	NA	12.4429	-1.22239	0.102816	0.999988
E11.5	H3K27ac	chr16:18504499-18506750	NA	209.76	0.288621	0.102915	0.999988
E11.5	H3K27ac	chr13:111625181-111626599	NA	403.344	0.212542	0.102954	0.999988
E11.5	H3K27ac	chr19:53378137-53380042	NA	347.018	0.230447	0.10299	0.999988
E11.5	H3K27ac	chr10:109763761-109763960	NA	11.18	1.36633	0.103099	0.999988
E11.5	H3K27ac	chr18:58010842-58012642	NA	266.409	0.262238	0.103148	0.999988
E11.5	H3K27ac	chr16:97089643-97089844	NA	10.5139	-1.3204	0.103167	0.999988
E11.5	H3K27ac	chr4:81251488-81251855	NA	21.0288	-0.915267	0.103178	0.999988
E11.5	H3K27ac	chr4:102278046-102279115	NA	57.2667	0.547935	0.103186	0.999988
E11.5	H3K27ac	chr17:29718795-29719645	NA	67.1994	-0.512991	0.10322	0.999988
E11.5	H3K27ac	chr12:53069972-53070233	NA	16.0456	-1.04602	0.103274	0.999988
E11.5	H3K27ac	chr8:88473643-88474901	NA	101.556	-0.408045	0.103311	0.999988
E11.5	H3K27ac	chr2:158786901-158787199	NA	12.2676	1.2138	0.103361	0.999988
E11.5	H3K27ac	chr6:72111421-72111621	NA	10.8551	1.30538	0.103397	0.999988
E11.5	H3K27ac	chr3:144376296-144376850	NA	27.0675	-0.812563	0.103477	0.999988
E11.5	H3K27ac	chr11:53190333-53192456	NA	412.227	0.209332	0.103478	0.999988
E11.5	H3K27ac	chr1:93681784-93683275	NA	231.622	0.293152	0.103479	0.999988
E11.5	H3K27ac	chr6:128413987-128415923	NA	415.551	0.212979	0.103523	0.999988
E11.5	H3K27ac	chr2:51499950-51501249	NA	74.4235	-0.479552	0.103612	0.999988
E11.5	H3K27ac	chr10:17595870-17596243	NA	9.80371	-1.35631	0.103642	0.999988
E11.5	H3K27ac	chrX:51768216-51768562	NA	16.4948	1.0176	0.103652	0.999988
E11.5	H3K27ac	chr4:150446531-150446988	NA	29.1127	0.793923	0.103719	0.999988
E11.5	H3K27ac	chr17:80435030-80435300	NA	20.3141	0.922217	0.103805	0.999988
E11.5	H3K27ac	chr3:21945962-21946592	NA	53.7697	-0.585351	0.103954	0.999988
E11.5	H3K27ac	chr4:48472682-48473514	NA	111.202	0.411197	0.104004	0.999988
E11.5	H3K27ac	chr6:29857402-29858233	NA	46.9185	-0.608181	0.104025	0.999988
E11.5	H3K27ac	chr5:74407365-74407566	NA	14.1976	-1.09961	0.104092	0.999988
E11.5	H3K27ac	chr2:62449449-62449855	NA	15.5621	-1.09118	0.104135	0.999988
E11.5	H3K27ac	chr2:164875912-164878075	NA	551.875	0.187072	0.10416	0.999988
E11.5	H3K27ac	chr4:65157629-65158252	NA	31.2315	0.738777	0.104189	0.999988
E11.5	H3K27ac	chr3:66558216-66558547	NA	16.6256	-1.01728	0.104205	0.999988
E11.5	H3K27ac	chr17:29808719-29808934	NA	11.0609	1.25978	0.104227	0.999988
E11.5	H3K27ac	chrX:92331747-92334411	NA	151.297	0.338075	0.104278	0.999988
E11.5	H3K27ac	chr11:11765089-11766828	NA	92.3041	-0.435646	0.104305	0.999988
E11.5	H3K27ac	chr14:121603262-121603485	NA	9.1131	-1.41445	0.104352	0.999988
E11.5	H3K27ac	chr14:25203403-25203766	NA	14.841	1.08333	0.104357	0.999988
E11.5	H3K27ac	chr3:29538893-29539096	NA	9.43441	-1.47501	0.10437	0.999988
E11.5	H3K27ac	chr18:35491534-35492736	NA	65.7432	0.512936	0.104414	0.999988
E11.5	H3K27ac	chr13:90660269-90660605	NA	16.1022	-1.0372	0.104463	0.999988
E11.5	H3K27ac	chr14:9910137-9910645	NA	25.0577	-0.827685	0.104499	0.999988
E11.5	H3K27ac	chr6:120193314-120193538	NA	17.3924	-1.00267	0.104543	0.999988
E11.5	H3K27ac	chr15:82782846-82784529	NA	307.744	0.241774	0.104544	0.999988
E11.5	H3K27ac	chr5:33786228-33787597	NA	138.805	0.348613	0.104573	0.999988
E11.5	H3K27ac	chr13:73911643-73913540	NA	234.26	0.291036	0.10458	0.999988
E11.5	H3K27ac	chr3:41124138-41124601	NA	26.3013	-0.819957	0.104621	0.999988
E11.5	H3K27ac	chr14:25186638-25186999	NA	19.3909	-0.996888	0.104649	0.999988
E11.5	H3K27ac	chr7:116725886-116726123	NA	11.7137	-1.23851	0.104677	0.999988
E11.5	H3K27ac	chr19:8864899-8866996	NA	248.731	0.283862	0.104683	0.999988
E11.5	H3K27ac	chr7:24650062-24650277	NA	8.44533	-1.45137	0.1047	0.999988
E11.5	H3K27ac	chr16:58481160-58482269	NA	53.5172	-0.581892	0.104878	0.999988
E11.5	H3K27ac	chr1:168137610-168138312	NA	36.1176	-0.687942	0.104894	0.999988
E11.5	H3K27ac	chr2:31129281-31129658	NA	14.0214	1.18442	0.104919	0.999988
E11.5	H3K27ac	chr7:139423116-139423365	NA	7.78784	1.56497	0.104981	0.999988
E11.5	H3K27ac	chr9:41268750-41269001	NA	11.1479	-1.28952	0.105	0.999988
E11.5	H3K27ac	chr13:97317025-97317318	NA	14.2037	-1.11806	0.105017	0.999988
E11.5	H3K27ac	chr3:97429419-97429648	NA	13.5527	1.12725	0.105136	0.999988
E11.5	H3K27ac	chr8:79754389-79758516	NA	1672.01	0.12513	0.105142	0.999988
E11.5	H3K27ac	chr12:27130479-27130780	NA	16.3565	1.02815	0.105179	0.999988
E11.5	H3K27ac	chr2:13496188-13497330	NA	63.1032	0.517434	0.105242	0.999988
E11.5	H3K27ac	chr7:44741343-44741787	NA	24.7706	0.822487	0.105291	0.999988
E11.5	H3K27ac	chr13:72100064-72102317	NA	132.032	-0.357253	0.105296	0.999988
E11.5	H3K27ac	chr12:117304617-117312860	NA	1123.49	-0.143516	0.105302	0.999988
E11.5	H3K27ac	chr12:8970877-8972961	NA	464.414	0.197144	0.105405	0.999988
E11.5	H3K27ac	chr5:149255047-149255362	NA	11.0893	1.26355	0.105433	0.999988
E11.5	H3K27ac	chr2:130971241-130971495	NA	12.2937	-1.18942	0.105452	0.999988
E11.5	H3K27ac	chr7:130345396-130345597	NA	12.2937	-1.18942	0.105452	0.999988
E11.5	H3K27ac	chr14:121615756-121617636	NA	452.538	0.200197	0.105578	0.999988
E11.5	H3K27ac	chr2:122460744-122462132	NA	161.188	0.32613	0.105693	0.999988
E11.5	H3K27ac	chrX:135608336-135610056	NA	229.014	0.285522	0.105706	0.999988
E11.5	H3K27ac	chr6:38899896-38901171	NA	75.4531	-0.470505	0.105758	0.999988
E11.5	H3K27ac	chr13:53707369-53708212	NA	30.1999	-0.749005	0.105837	0.999988
E11.5	H3K27ac	chr6:38761696-38761965	NA	12.5144	-1.21231	0.105865	0.999988
E11.5	H3K27ac	chr5:115406183-115406843	NA	35.3285	-0.698002	0.105869	0.999988
E11.5	H3K27ac	chr8:61897672-61897951	NA	12.9019	1.18008	0.105961	0.999988
E11.5	H3K27ac	chr2:14539726-14540055	NA	19.4282	0.932709	0.105975	0.999988
E11.5	H3K27ac	chr8:109113737-109114522	NA	51.4354	-0.577807	0.10598	0.999988
E11.5	H3K27ac	chr3:135142618-135145801	NA	850.543	0.15447	0.105983	0.999988
E11.5	H3K27ac	chr18:58510625-58511089	NA	19.6483	-0.938606	0.10603	0.999988
E11.5	H3K27ac	chr14:34381743-34384451	NA	150.224	-0.348743	0.106036	0.999988
E11.5	H3K27ac	chr4:88639769-88641393	NA	362.31	0.220486	0.106147	0.999988
E11.5	H3K27ac	chr9:64411865-64412066	NA	10.6381	-1.32629	0.106206	0.999988
E11.5	H3K27ac	chr11:18932415-18932801	NA	9.13603	1.44388	0.106477	0.999988
E11.5	H3K27ac	chr1:90352273-90352699	NA	23.3892	-0.86811	0.106485	0.999988
E11.5	H3K27ac	chr18:88911478-88912876	NA	281.978	0.250195	0.106549	0.999988
E11.5	H3K27ac	chr3:17645050-17645274	NA	7.95317	-1.60459	0.106645	0.999988
E11.5	H3K27ac	chr9:41323422-41324266	NA	41.0451	-0.679445	0.10668	0.999988
E11.5	H3K27ac	chr13:46879904-46882435	NA	388.342	0.21212	0.106751	0.999988
E11.5	H3K27ac	chr12:84579254-84580006	NA	42.9659	-0.629816	0.106785	0.999988
E11.5	H3K27ac	chr10:76367304-76367988	NA	78.9682	0.458424	0.106888	0.999988
E11.5	H3K27ac	chr9:106665453-106666845	NA	201.599	0.291547	0.106908	0.999988
E11.5	H3K27ac	chrX:158920580-158921939	NA	155.795	0.332695	0.107016	0.999988
E11.5	H3K27ac	chr18:56180312-56182715	NA	222.03	-0.281548	0.10702	0.999988
E11.5	H3K27ac	chr12:49005834-49006556	NA	47.2541	-0.593698	0.10714	0.999988
E11.5	H3K27ac	chr19:55839819-55841037	NA	67	-0.497853	0.107167	0.999988
E11.5	H3K27ac	chr11:68032121-68032355	NA	11.1412	-1.2607	0.107177	0.999988
E11.5	H3K27ac	chr10:63173976-63175475	NA	238.421	0.266697	0.107328	0.999988
E11.5	H3K27ac	chr19:12474817-12479667	NA	1110.61	0.138808	0.107356	0.999988
E11.5	H3K27ac	chr3:86700787-86700996	NA	11.4492	1.22706	0.107381	0.999988
E11.5	H3K27ac	chr4:46406390-46406942	NA	31.2929	-0.726503	0.107381	0.999988
E11.5	H3K27ac	chr2:135330335-135331541	NA	83.5943	0.444146	0.10741	0.999988
E11.5	H3K27ac	chr3:142586529-142588625	NA	433.635	0.204716	0.10743	0.999988
E11.5	H3K27ac	chr8:85413970-85414772	NA	340.163	0.23703	0.107432	0.999988
E11.5	H3K27ac	chr12:76720855-76722416	NA	90.8308	-0.440813	0.107478	0.999988
E11.5	H3K27ac	chr7:75498920-75499359	NA	13.3658	1.18224	0.107525	0.999988
E11.5	H3K27ac	chr1:59466447-59466705	NA	14.8451	-1.07982	0.107563	0.999988
E11.5	H3K27ac	chr14:61884610-61886915	NA	551.565	0.181665	0.107578	0.999988
E11.5	H3K27ac	chr6:142404447-142404880	NA	21.5123	-0.885522	0.10759	0.999988
E11.5	H3K27ac	chr2:102850451-102850807	NA	19.6563	-0.923138	0.107777	0.999988
E11.5	H3K27ac	chr5:124492674-124493494	NA	146.292	0.351572	0.107845	0.999988
E11.5	H3K27ac	chr5:45826621-45828092	NA	172.938	0.314265	0.107879	0.999988
E11.5	H3K27ac	chr8:22966173-22968170	NA	349.344	0.233165	0.107913	0.999988
E11.5	H3K27ac	chr12:83279708-83280012	NA	16.0923	1.03092	0.107924	0.999988
E11.5	H3K27ac	chr6:78220898-78221099	NA	7.75537	-1.53812	0.107954	0.999988
E11.5	H3K27ac	chr10:30638694-30639185	NA	27.3978	-0.786871	0.108032	0.999988
E11.5	H3K27ac	chr13:48304018-48304218	NA	10.2654	1.30154	0.108047	0.999988
E11.5	H3K27ac	chr1:93659018-93660457	NA	92.9839	0.421262	0.108132	0.999988
E11.5	H3K27ac	chr3:16994010-16994765	NA	32.714	-0.735019	0.108324	0.999988
E11.5	H3K27ac	chr11:119557216-119557419	NA	12.6668	1.15666	0.108377	0.999988
E11.5	H3K27ac	chr12:102843460-102845399	NA	337.761	0.231018	0.108434	0.999988
E11.5	H3K27ac	chr18:84606691-84607370	NA	97.1906	0.424699	0.108448	0.999988
E11.5	H3K27ac	chr7:99808340-99809345	NA	146.117	0.342602	0.108493	0.999988
E11.5	H3K27ac	chr7:70031508-70032299	NA	49.4662	-0.586111	0.108508	0.999988
E11.5	H3K27ac	chr9:60220434-60220753	NA	16.5439	-1.00611	0.108519	0.999988
E11.5	H3K27ac	chr1:133197543-133197905	NA	20.1803	-0.914705	0.108524	0.999988
E11.5	H3K27ac	chr4:87949441-87952438	NA	614.168	0.173411	0.108646	0.999988
E11.5	H3K27ac	chr18:76512081-76512284	NA	13.6453	-1.12644	0.108768	0.999988
E11.5	H3K27ac	chr3:126928034-126928276	NA	14.0876	-1.09166	0.108794	0.999988
E11.5	H3K27ac	chr3:130072603-130072978	NA	27.3216	-0.786444	0.108875	0.999988
E11.5	H3K27ac	chr6:94929131-94929381	NA	15.3158	-1.04523	0.108934	0.999988
E11.5	H3K27ac	chr9:61785267-61785619	NA	20.0114	0.919487	0.108941	0.999988
E11.5	H3K27ac	chr17:76117627-76120205	NA	143.798	-0.340123	0.108959	0.999988
E11.5	H3K27ac	chr14:68276855-68277546	NA	38.3963	-0.669125	0.109077	0.999988
E11.5	H3K27ac	chr18:46344742-46346510	NA	222.005	-0.279449	0.109099	0.999988
E11.5	H3K27ac	chr1:88419065-88420391	NA	72.9582	-0.482238	0.109112	0.999988
E11.5	H3K27ac	chr7:89647588-89647833	NA	16.0782	1.02947	0.109241	0.999988
E11.5	H3K27ac	chr11:98828227-98828947	NA	44.0362	0.643383	0.109242	0.999988
E11.5	H3K27ac	chr18:77800935-77802419	NA	279.667	0.25463	0.10927	0.999988
E11.5	H3K27ac	chr2:31764842-31765216	NA	19.1378	-0.941563	0.109281	0.999988
E11.5	H3K27ac	chr8:81219777-81220491	NA	58.4533	-0.538863	0.109315	0.999988
E11.5	H3K27ac	chr10:45239512-45239793	NA	10.9423	1.2615	0.109387	0.999988
E11.5	H3K27ac	chr10:74836077-74836431	NA	19.9744	0.906838	0.109419	0.999988
E11.5	H3K27ac	chr9:13446688-13446984	NA	12.4651	-1.19541	0.109529	0.999988
E11.5	H3K27ac	chr4:124512127-124513008	NA	74.0371	-0.477394	0.109543	0.999988
E11.5	H3K27ac	chr1:171049405-171050775	NA	118.683	0.372545	0.10957	0.999988
E11.5	H3K27ac	chr13:17868904-17869447	NA	59.6098	0.540035	0.109736	0.999988
E11.5	H3K27ac	chr3:54354188-54354658	NA	30.8033	-0.73493	0.109987	0.999988
E11.5	H3K27ac	chr14:20213289-20213639	NA	16.7748	-1.04271	0.110005	0.999988
E11.5	H3K27ac	chr19:42280418-42280791	NA	23.7006	-0.835734	0.110055	0.999988
E11.5	H3K27ac	chr17:5116875-5117078	NA	9.15492	-1.39455	0.110091	0.999988
E11.5	H3K27ac	chr2:179683415-179685266	NA	482.182	0.191433	0.110386	0.999988
E11.5	H3K27ac	chr9:114582059-114582414	NA	28.4026	0.765439	0.11041	0.999988
E11.5	H3K27ac	chr11:60702047-60702250	NA	9.05907	-1.37852	0.110425	0.999988
E11.5	H3K27ac	chr16:72474414-72474650	NA	16.5722	-1.00187	0.110462	0.999988
E11.5	H3K27ac	chr2:34010640-34010891	NA	7.94642	-1.56873	0.110491	0.999988
E11.5	H3K27ac	chr17:41117964-41118331	NA	20.9655	-0.904688	0.1105	0.999988
E11.5	H3K27ac	chr2:30817395-30817616	NA	10.0078	1.37383	0.110516	0.999988
E11.5	H3K27ac	chr7:144338366-144340332	NA	109.818	-0.383981	0.110525	0.999988
E11.5	H3K27ac	chr18:30637011-30637654	NA	35.9738	-0.681183	0.110601	0.999988
E11.5	H3K27ac	chr7:44116887-44119769	NA	257.155	-0.256429	0.110611	0.999988
E11.5	H3K27ac	chr6:28260897-28262513	NA	158.271	0.350575	0.110617	0.999988
E11.5	H3K27ac	chr11:95536162-95536719	NA	28.3972	0.771863	0.110646	0.999988
E11.5	H3K27ac	chr13:28906810-28907343	NA	30.6306	-0.725873	0.110785	0.999988
E11.5	H3K27ac	chr14:88634297-88634497	NA	11.5309	1.20339	0.110788	0.999988
E11.5	H3K27ac	chr13:21405914-21406757	NA	107.523	0.389837	0.110874	0.999988
E11.5	H3K27ac	chr9:59523925-59525418	NA	229.937	0.275314	0.110883	0.999988
E11.5	H3K27ac	chr7:105423959-105424445	NA	29.176	0.745167	0.110925	0.999988
E11.5	H3K27ac	chr10:43119903-43120426	NA	21.3997	-0.90263	0.110934	0.999988
E11.5	H3K27ac	chr11:78863658-78864216	NA	31.3544	-0.724552	0.110945	0.999988
E11.5	H3K27ac	chr6:112785101-112792681	NA	993.896	-0.139169	0.110955	0.999988
E11.5	H3K27ac	chr3:50812774-50814298	NA	98.1733	-0.407857	0.111058	0.999988
E11.5	H3K27ac	chr12:112096881-112097134	NA	15.1302	1.05538	0.111078	0.999988
E11.5	H3K27ac	chr17:10080296-10081057	NA	36.4258	-0.679453	0.111078	0.999988
E11.5	H3K27ac	chr3:37950976-37951344	NA	28.3046	-0.755474	0.111157	0.999988
E11.5	H3K27ac	chr19:37241668-37242089	chr19 CNV	27.491	0.79264	0.11118	0.999988
E11.5	H3K27ac	chr13:117411930-117412221	NA	8.5817	-1.51512	0.111186	0.999988
E11.5	H3K27ac	chr3:19192697-19193840	NA	60.8809	-0.52154	0.111231	0.999988
E11.5	H3K27ac	chr13:67700824-67701423	NA	100.259	0.411271	0.111287	0.999988
E11.5	H3K27ac	chr9:108662720-108663247	NA	28.9946	-0.749476	0.111296	0.999988
E11.5	H3K27ac	chr7:99356060-99356263	NA	11.0029	-1.25791	0.111327	0.999988
E11.5	H3K27ac	chr1:164904729-164904999	NA	16.0684	-1.03009	0.111328	0.999988
E11.5	H3K27ac	chr10:12981039-12981270	NA	15.8816	-1.01737	0.111355	0.999988
E11.5	H3K27ac	chr4:107515711-107515992	NA	11.1372	1.25167	0.111389	0.999988
E11.5	H3K27ac	chr1:90382126-90382519	NA	18.9036	-0.930819	0.111393	0.999988
E11.5	H3K27ac	chr9:66826255-66827033	NA	117.292	0.374922	0.1114	0.999988
E11.5	H3K27ac	chr11:5393447-5394947	NA	194.272	0.290962	0.111433	0.999988
E11.5	H3K27ac	chr4:124498664-124499899	NA	68.2455	-0.492518	0.111438	0.999988
E11.5	H3K27ac	chr11:89563975-89564207	NA	13.6122	-1.12394	0.111506	0.999988
E11.5	H3K27ac	chr11:20581236-20583539	NA	397.141	0.229832	0.111516	0.999988
E11.5	H3K27ac	chr11:84657478-84657743	NA	10.7985	1.29817	0.111556	0.999988
E11.5	H3K27ac	chr7:45572090-45573487	NA	102.233	0.439238	0.11164	0.999988
E11.5	H3K27ac	chr5:144793079-144793284	NA	11.3926	1.21965	0.111658	0.999988
E11.5	H3K27ac	chr2:167190391-167191705	NA	155.512	0.331155	0.11167	0.999988
E11.5	H3K27ac	chr1:88774835-88775646	NA	36.0198	-0.699477	0.111733	0.999988
E11.5	H3K27ac	chr4:148710352-148711959	NA	587.529	0.191822	0.111792	0.999988
E11.5	H3K27ac	chr8:13834872-13836415	NA	432.093	0.199248	0.111809	0.999988
E11.5	H3K27ac	chr2:68265629-68265978	NA	13.6987	-1.14643	0.111862	0.999988
E11.5	H3K27ac	chrX:139412872-139413229	NA	17.0355	0.995063	0.111931	0.999988
E11.5	H3K27ac	chr7:144178362-144179179	NA	37.0536	-0.674912	0.112008	0.999988
E11.5	H3K27ac	chr2:166514436-166514936	NA	26.9237	-0.803482	0.112105	0.999988
E11.5	H3K27ac	chr13:59227420-59229139	NA	119.421	-0.3722	0.112108	0.999988
E11.5	H3K27ac	chr12:81187726-81188179	NA	26.0327	-0.803932	0.112183	0.999988
E11.5	H3K27ac	chr4:118897542-118897791	NA	12.6385	1.15334	0.112188	0.999988
E11.5	H3K27ac	chr16:78172653-78174178	NA	203.314	0.283301	0.112227	0.999988
E11.5	H3K27ac	chr15:76551242-76551520	NA	17.1441	-0.993146	0.112299	0.999988
E11.5	H3K27ac	chr14:31693054-31693991	NA	53.4362	-0.562675	0.112311	0.999988
E11.5	H3K27ac	chr11:33112254-33113989	NA	382.563	0.212444	0.112453	0.999988
E11.5	H3K27ac	chr5:113841557-113842445	NA	37.0839	-0.68123	0.112504	0.999988
E11.5	H3K27ac	chr16:57623062-57623614	NA	30.5402	-0.726476	0.112573	0.999988
E11.5	H3K27ac	chr6:39848334-39850637	NA	225.482	-0.27524	0.112576	0.999988
E11.5	H3K27ac	chr13:23614236-23616946	NA	334.805	0.22695	0.112586	0.999988
E11.5	H3K27ac	chr8:80365200-80367062	NA	471.297	0.198462	0.112596	0.999988
E11.5	H3K27ac	chr13:120060296-120060609	NA	36.1024	0.710846	0.112701	0.999988
E11.5	H3K27ac	chr8:69282148-69282680	NA	18.0433	0.987321	0.112809	0.999988
E11.5	H3K27ac	chr5:50034627-50034830	NA	7.01073	-1.59108	0.112827	0.999988
E11.5	H3K27ac	chr12:24673793-24674865	NA	52.5159	-0.553862	0.112982	0.999988
E11.5	H3K27ac	chr11:118977402-118977724	NA	11.5798	1.25622	0.113011	0.999988
E11.5	H3K27ac	chr2:109847728-109849112	NA	268.305	0.257305	0.113011	0.999988
E11.5	H3K27ac	chr15:58078839-58079055	NA	11.1142	-1.27894	0.113039	0.999988
E11.5	H3K27ac	chr4:9081653-9082294	NA	40.0335	0.646497	0.11307	0.999988
E11.5	H3K27ac	chr9:101610810-101611208	NA	21.8784	-0.869859	0.113113	0.999988
E11.5	H3K27ac	chr13:110763842-110764043	NA	9.01725	-1.39872	0.11313	0.999988
E11.5	H3K27ac	chr4:129228215-129230316	NA	479.571	0.196715	0.113147	0.999988
E11.5	H3K27ac	chr3:84210547-84213555	NA	313.175	-0.235028	0.113166	0.999988
E11.5	H3K27ac	chr9:16273069-16273269	NA	14.4527	1.10142	0.113199	0.999988
E11.5	H3K27ac	chr1:156865631-156866361	NA	47.5175	-0.578008	0.113203	0.999988
E11.5	H3K27ac	chr3:129672207-129672999	NA	110.911	0.383835	0.113294	0.999988
E11.5	H3K27ac	chr10:84302420-84304489	NA	174.239	0.306721	0.113341	0.999988
E11.5	H3K27ac	chr2:170498967-170500150	NA	66.4396	-0.521453	0.113374	0.999988
E11.5	H3K27ac	chr11:120585587-120587239	NA	79.923	0.450867	0.113405	0.999988
E11.5	H3K27ac	chr16:18244627-18246406	NA	181.638	0.299125	0.113427	0.999988
E11.5	H3K27ac	chr5:136531545-136532025	NA	18.3772	0.95299	0.113499	0.999988
E11.5	H3K27ac	chr2:166496551-166500662	NA	391.467	-0.215232	0.1135	0.999988
E11.5	H3K27ac	chr11:118092285-118094466	NA	227.02	-0.268811	0.113521	0.999988
E11.5	H3K27ac	chr16:92926768-92927572	NA	59.9863	-0.541406	0.113537	0.999988
E11.5	H3K27ac	chr7:18482883-18483218	NA	11.5058	1.23525	0.113549	0.999988
E11.5	H3K27ac	chr6:99183351-99183552	NA	12.1493	-1.16504	0.113556	0.999988
E11.5	H3K27ac	chr16:35447826-35448484	NA	33.413	-0.693062	0.113568	0.999988
E11.5	H3K27ac	chr6:142811465-142811798	NA	15.4275	1.06882	0.113595	0.999988
E11.5	H3K27ac	chr16:92927634-92928053	NA	17.7295	-0.978534	0.113604	0.999988
E11.5	H3K27ac	chr3:30846811-30848332	NA	475.585	0.194859	0.113655	0.999988
E11.5	H3K27ac	chr11:86999993-87001813	NA	576.15	0.189599	0.113711	0.999988
E11.5	H3K27ac	chr17:66723564-66725433	NA	106.475	-0.387012	0.113746	0.999988
E11.5	H3K27ac	chr7:97447182-97448403	NA	63.3282	-0.506846	0.113751	0.999988
E11.5	H3K27ac	chr4:107536779-107539018	NA	201.691	-0.283907	0.113818	0.999988
E11.5	H3K27ac	chr5:99145600-99145824	NA	12.1776	-1.15907	0.113841	0.999988
E11.5	H3K27ac	chr1:78145969-78146690	NA	39.8818	-0.638788	0.113895	0.999988
E11.5	H3K27ac	chr7:122968162-122970031	NA	254.582	0.253525	0.114052	0.999988
E11.5	H3K27ac	chr18:61362182-61362385	NA	10.4168	-1.29387	0.114102	0.999988
E11.5	H3K27ac	chr11:76202738-76203450	NA	39.1869	0.63799	0.114175	0.999988
E11.5	H3K27ac	chr4:9285280-9285673	NA	15.3175	1.08384	0.114204	0.999988
E11.5	H3K27ac	chr3:127446339-127446599	NA	14.068	-1.08125	0.114295	0.999988
E11.5	H3K27ac	chr18:13506259-13508612	NA	246.573	-0.262027	0.114378	0.999988
E11.5	H3K27ac	chr5:46013454-46015507	NA	680.159	0.180164	0.114414	0.999988
E11.5	H3K27ac	chr11:102256255-102257686	NA	114.626	-0.373002	0.11457	0.999988
E11.5	H3K27ac	chr10:40223729-40226203	NA	428.25	0.220512	0.114595	0.999988
E11.5	H3K27ac	chr13:84717530-84721113	NA	316.125	-0.233375	0.114605	0.999988
E11.5	H3K27ac	chr6:127227959-127229069	NA	71.7289	0.481825	0.114613	0.999988
E11.5	H3K27ac	chr3:98133002-98133296	NA	15.3872	1.04306	0.114633	0.999988
E11.5	H3K27ac	chr10:92487574-92488248	NA	32.2727	-0.713517	0.11468	0.999988
E11.5	H3K27ac	chr2:80410471-80412082	NA	443.983	0.197419	0.114789	0.999988
E11.5	H3K27ac	chr4:8724959-8725856	NA	42.4023	0.615914	0.114795	0.999988
E11.5	H3K27ac	chr11:36585686-36586497	NA	54.3652	-0.544152	0.114826	0.999988
E11.5	H3K27ac	chr13:46003419-46004399	NA	60.3743	-0.513216	0.114854	0.999988
E11.5	H3K27ac	chr5:125253530-125256981	NA	403.868	0.2109	0.114862	0.999988
E11.5	H3K27ac	chr9:110073776-110074923	NA	132.791	0.350295	0.114949	0.999988
E11.5	H3K27ac	chr7:79041186-79042790	NA	279.594	0.262104	0.114973	0.999988
E11.5	H3K27ac	chr7:135418244-135419166	NA	49.4742	-0.579651	0.114975	0.999988
E11.5	H3K27ac	chrX:56098015-56099487	NA	225.644	0.279351	0.114978	0.999988
E11.5	H3K27ac	chr9:121588213-121590217	NA	364.385	0.219083	0.114998	0.999988
E11.5	H3K27ac	chr3:106454453-106455645	NA	186.139	0.293503	0.115051	0.999988
E11.5	H3K27ac	chr15:82229578-82229777	NA	12.6243	1.15169	0.115075	0.999988
E11.5	H3K27ac	chr16:30843601-30843828	NA	14.1491	-1.0887	0.115139	0.999988
E11.5	H3K27ac	chr6:34450038-34450428	NA	21.3126	-0.885193	0.115194	0.999988
E11.5	H3K27ac	chr5:121614389-121614665	NA	14.0532	-1.07782	0.115322	0.999988
E11.5	H3K27ac	chr2:32518425-32520148	NA	139.701	0.342279	0.115325	0.999988
E11.5	H3K27ac	chr4:154683403-154689463	NA	566.721	0.177551	0.115373	0.999988
E11.5	H3K27ac	chr2:157295915-157296138	NA	11.5214	-1.20725	0.115428	0.999988
E11.5	H3K27ac	chr7:34389531-34390887	NA	87.9465	-0.424695	0.115485	0.999988
E11.5	H3K27ac	chr14:104705115-104705371	NA	20.7062	-0.878813	0.115495	0.999988
E11.5	H3K27ac	chr13:114592334-114597362	NA	846.329	0.149031	0.11551	0.999988
E11.5	H3K27ac	chr11:82737602-82738620	NA	65.0169	-0.50459	0.115572	0.999988
E11.5	H3K27ac	chr6:6335017-6335276	NA	15.6261	-1.05792	0.115588	0.999988
E11.5	H3K27ac	chr6:38269522-38270343	NA	68.9355	0.487048	0.115668	0.999988
E11.5	H3K27ac	chr10:12754317-12755710	NA	101.68	0.394093	0.115926	0.999988
E11.5	H3K27ac	chr12:33151702-33153209	NA	108.983	-0.379883	0.116012	0.999988
E11.5	H3K27ac	chr5:146648575-146650714	NA	172.54	-0.303506	0.116049	0.999988
E11.5	H3K27ac	chr4:136497112-136497501	NA	19.757	-0.936356	0.116085	0.999988
E11.5	H3K27ac	chr6:51149079-51149911	NA	48.5713	-0.587553	0.116086	0.999988
E11.5	H3K27ac	chr18:79024036-79028852	NA	433.428	-0.196925	0.11609	0.999988
E11.5	H3K27ac	chr18:74039476-74039696	NA	15.5647	-1.05995	0.116093	0.999988
E11.5	H3K27ac	chr19:58442302-58442563	NA	11.0846	-1.27569	0.11615	0.999988
E11.5	H3K27ac	chr11:88146864-88147085	NA	12.212	-1.17411	0.11617	0.999988
E11.5	H3K27ac	chr1:186414370-186415215	NA	40.9101	-0.635543	0.116202	0.999988
E11.5	H3K27ac	chr2:58515968-58517155	NA	64.1457	0.496217	0.116234	0.999988
E11.5	H3K27ac	chr13:45662054-45662287	NA	8.34884	-1.42676	0.116237	0.999988
E11.5	H3K27ac	chr15:81468744-81471404	NA	1099.92	0.131439	0.116267	0.999988
E11.5	H3K27ac	chr13:44528496-44528847	NA	13.9918	-1.081	0.116296	0.999988
E11.5	H3K27ac	chr7:126623471-126627523	NA	1140.9	0.129464	0.11633	0.999988
E11.5	H3K27ac	chr10:29237063-29238777	NA	476.044	0.193447	0.116338	0.999988
E11.5	H3K27ac	chr11:104179866-104180947	NA	99.6571	0.401042	0.116343	0.999988
E11.5	H3K27ac	chr18:75404993-75405357	NA	17.9552	0.971781	0.116353	0.999988
E11.5	H3K27ac	chr4:98646497-98647258	NA	48.8079	0.577317	0.116383	0.999988
E11.5	H3K27ac	chr4:136693368-136695834	NA	171.895	-0.305633	0.116388	0.999988
E11.5	H3K27ac	chr9:100427241-100429123	NA	364.445	0.217298	0.116412	0.999988
E11.5	H3K27ac	chr11:94562406-94562609	NA	10.4026	-1.29795	0.116448	0.999988
E11.5	H3K27ac	chr18:14814917-14816566	NA	712.796	0.165156	0.116453	0.999988
E11.5	H3K27ac	chr9:114296663-114297078	NA	18.4275	-0.944722	0.116512	0.999988
E11.5	H3K27ac	chr9:82855642-82859362	NA	1066.66	0.134847	0.116539	0.999988
E11.5	H3K27ac	chr11:12990251-12990479	NA	12.1014	-1.159	0.116552	0.999988
E11.5	H3K27ac	chrX:23150436-23151858	NA	81.0216	-0.444837	0.116688	0.999988
E11.5	H3K27ac	chr13:44553465-44553665	NA	9.53745	1.31867	0.116747	0.999988
E11.5	H3K27ac	chr13:107072692-107073781	NA	166.329	0.311854	0.116768	0.999988
E11.5	H3K27ac	chr19:30097460-30097689	NA	15.7999	-1.00568	0.116782	0.999988
E11.5	H3K27ac	chr12:99181320-99181521	NA	12.1297	-1.15303	0.116851	0.999988
E11.5	H3K27ac	chr18:32200402-32201779	NA	229.381	0.265759	0.116853	0.999988
E11.5	H3K27ac	chr1:170159553-170159773	NA	9.83813	-1.3719	0.116871	0.999988
E11.5	H3K27ac	chr2:165485814-165486130	NA	16.2252	1.03093	0.116964	0.999988
E11.5	H3K27ac	chr19:32134932-32135133	NA	15.8761	-1.00599	0.117001	0.999988
E11.5	H3K27ac	chr6:85241511-85242690	NA	63.7427	0.499534	0.117017	0.999988
E11.5	H3K27ac	chr7:27848352-27848551	NA	11.8909	1.17129	0.117098	0.999988
E11.5	H3K27ac	chr5:64567197-64567468	NA	13.7325	-1.15574	0.117209	0.999988
E11.5	H3K27ac	chr11:79588525-79588817	NA	18.2838	-0.93199	0.117241	0.999988
E11.5	H3K27ac	chr13:83863320-83864866	NA	100.856	-0.416779	0.117291	0.999988
E11.5	H3K27ac	chr7:99769646-99771297	NA	229.771	0.269782	0.117333	0.999988
E11.5	H3K27ac	chr10:96122062-96122265	NA	10.5268	-1.30494	0.117348	0.999988
E11.5	H3K27ac	chr17:47599122-47599432	NA	16.894	0.98179	0.117374	0.999988
E11.5	H3K27ac	chr7:24849046-24855836	NA	834.225	-0.149285	0.117405	0.999988
E11.5	H3K27ac	chr16:77193372-77204396	NA	1838.67	-0.108773	0.117421	0.999988
E11.5	H3K27ac	chr16:38885128-38885557	NA	24.5141	-0.826425	0.117436	0.999988
E11.5	H3K27ac	chr19:32733170-32736334	NA	685.389	0.168511	0.117437	0.999988
E11.5	H3K27ac	chr8:125674464-125675868	NA	252.682	0.261689	0.117481	0.999988
E11.5	H3K27ac	chrX:98063439-98064050	NA	34.5582	-0.675702	0.117491	0.999988
E11.5	H3K27ac	chr9:31749490-31749842	NA	14.1413	1.08584	0.117495	0.999988
E11.5	H3K27ac	chr9:29743484-29745490	NA	129.428	-0.354755	0.117521	0.999988
E11.5	H3K27ac	chr19:7458532-7461731	NA	751.199	0.155263	0.117547	0.999988
E11.5	H3K27ac	chr5:21259409-21262060	NA	906.32	0.145022	0.117653	0.999988
E11.5	H3K27ac	chr11:80201387-80207956	NA	642.168	-0.164031	0.117655	0.999988
E11.5	H3K27ac	chr19:25213911-25215091	NA	128.511	0.356319	0.117662	0.999988
E11.5	H3K27ac	chr3:79900903-79902034	NA	64.4762	-0.492579	0.117788	0.999988
E11.5	H3K27ac	chr8:92091311-92093069	NA	111.178	0.380843	0.117798	0.999988
E11.5	H3K27ac	chr5:140734867-140735521	NA	65.6024	-0.48641	0.117878	0.999988
E11.5	H3K27ac	chr13:22212978-22213356	NA	29.3388	0.762967	0.117896	0.999988
E11.5	H3K27ac	chr16:91025946-91026264	NA	18.8526	0.918885	0.117944	0.999988
E11.5	H3K27ac	chr3:122037412-122038042	NA	39.2262	-0.646713	0.117973	0.999988
E11.5	H3K27ac	chr15:82113603-82114083	NA	31.0446	-0.720363	0.118004	0.999988
E11.5	H3K27ac	chrX:49686250-49686484	NA	25.7639	0.781308	0.118016	0.999988
E11.5	H3K27ac	chr11:104183256-104184191	NA	52.4304	-0.555235	0.118165	0.999988
E11.5	H3K27ac	chr11:88508989-88510338	NA	64.8634	0.492117	0.11822	0.999988
E11.5	H3K27ac	chr11:40583898-40586126	NA	485.66	0.187004	0.118223	0.999988
E11.5	H3K27ac	chr11:113638891-113643470	NA	899.526	0.147789	0.118226	0.999988
E11.5	H3K27ac	chr4:130442990-130443943	NA	57.1077	-0.527148	0.118307	0.999988
E11.5	H3K27ac	chr2:177898542-177899064	NA	23.1229	0.825253	0.118322	0.999988
E11.5	H3K27ac	chr1:97586299-97590612	NA	982.932	0.13907	0.118361	0.999988
E11.5	H3K27ac	chr3:105437240-105438295	NA	50.6992	-0.561704	0.118386	0.999988
E11.5	H3K27ac	chr7:138207124-138207790	NA	45.1012	0.592359	0.118407	0.999988
E11.5	H3K27ac	chr1:118386005-118386263	NA	14.0201	-1.07584	0.118446	0.999988
E11.5	H3K27ac	chr7:142347391-142348923	NA	96.3417	-0.408352	0.11847	0.999988
E11.5	H3K27ac	chr3:138232105-138234128	NA	511.825	0.1921	0.118479	0.999988
E11.5	H3K27ac	chr1:191586554-191587640	NA	63.0226	-0.503615	0.118494	0.999988
E11.5	H3K27ac	chr10:74894754-74895015	NA	16.2792	0.987862	0.118513	0.999988
E11.5	H3K27ac	chr2:153063232-153063575	NA	19.636	-0.910968	0.118532	0.999988
E11.5	H3K27ac	chr7:28652119-28653873	NA	171.483	0.31613	0.118554	0.999988
E11.5	H3K27ac	chr4:139494876-139495220	NA	18.2137	-0.946495	0.118579	0.999988
E11.5	H3K27ac	chr6:22792598-22797562	NA	924.205	0.142737	0.118597	0.999988
E11.5	H3K27ac	chr4:59548581-59549886	NA	159.361	0.313889	0.118654	0.999988
E11.5	H3K27ac	chr11:64026274-64027699	NA	86.6488	-0.440416	0.11871	0.999988
E11.5	H3K27ac	chr5:139182117-139182621	NA	37.2165	-0.64772	0.118798	0.999988
E11.5	H3K27ac	chr7:82789421-82789655	NA	14.9571	1.02774	0.11888	0.999988
E11.5	H3K27ac	chr5:14246590-14246830	NA	10.7346	-1.34306	0.118948	0.999988
E11.5	H3K27ac	chr4:126672537-126674730	NA	149.522	0.324783	0.118964	0.999988
E11.5	H3K27ac	chr5:149254784-149254983	NA	7.45906	1.48569	0.118984	0.999988
E11.5	H3K27ac	chr7:103510553-103511717	NA	65.566	-0.492332	0.119041	0.999988
E11.5	H3K27ac	chr9:93341465-93341760	NA	18.1738	-0.925485	0.119075	0.999988
E11.5	H3K27ac	chr18:34235026-34236719	NA	197.877	-0.281886	0.119079	0.999988
E11.5	H3K27ac	chr4:150603103-150603807	NA	34.4832	-0.681484	0.119101	0.999988
E11.5	H3K27ac	chr14:80079427-80080672	NA	74.612	-0.459613	0.11929	0.999988
E11.5	H3K27ac	chr19:46044310-46046164	NA	183.398	0.298913	0.11935	0.999988
E11.5	H3K27ac	chr2:29314013-29314316	NA	14.9713	1.02926	0.119374	0.999988
E11.5	H3K27ac	chr19:60281145-60281395	NA	12.0872	-1.16203	0.119374	0.999988
E11.5	H3K27ac	chr14:118015624-118015825	NA	13.5948	-1.15753	0.119375	0.999988
E11.5	H3K27ac	chr3:4344370-4345212	NA	34.4974	-0.680541	0.119405	0.999988
E11.5	H3K27ac	chr10:42457554-42460973	NA	587.582	0.16987	0.119417	0.999988
E11.5	H3K27ac	chr3:11278710-11278939	NA	32.08	0.696143	0.119446	0.999988
E11.5	H3K27ac	chr2:26388611-26394928	NA	1469.13	0.117259	0.119493	0.999988
E11.5	H3K27ac	chr5:139364352-139364581	NA	10.4985	-1.31313	0.119511	0.999988
E11.5	H3K27ac	chr17:31701214-31701446	NA	7.32657	-1.64084	0.119519	0.999988
E11.5	H3K27ac	chr9:44634375-44634604	NA	16.9936	-0.9589	0.119537	0.999988
E11.5	H3K27ac	chr6:23734330-23734644	NA	12.9161	-1.13603	0.119604	0.999988
E11.5	H3K27ac	chr5:142507581-142508302	NA	41.3106	-0.613484	0.11961	0.999988
E11.5	H3K27ac	chrX:41237399-41241173	NA	965.135	0.138649	0.119633	0.999988
E11.5	H3K27ac	chr18:71967155-71967501	NA	13.3977	-1.12077	0.119667	0.999988
E11.5	H3K27ac	chr4:21847437-21848605	NA	287.669	0.239663	0.119692	0.999988
E11.5	H3K27ac	chr4:100742282-100742721	NA	27.09	-0.760188	0.119705	0.999988
E11.5	H3K27ac	chr2:70305394-70307316	NA	284.771	0.2394	0.119742	0.999988
E11.5	H3K27ac	chr6:50752168-50756379	NA	912.187	-0.141762	0.119845	0.999988
E11.5	H3K27ac	chr3:65835760-65837626	NA	194.478	0.299953	0.119883	0.999988
E11.5	H3K27ac	chr11:57899723-57901062	NA	215.508	0.279343	0.119909	0.999988
E11.5	H3K27ac	chr4:117686911-117687444	NA	41.2627	-0.611495	0.119956	0.999988
E11.5	H3K27ac	chr12:59086666-59087214	NA	135.183	0.337801	0.119978	0.999988
E11.5	H3K27ac	chr13:63691990-63692328	NA	21.1762	-0.855551	0.120015	0.999988
E11.5	H3K27ac	chr7:101583180-101583765	NA	58.5363	0.512848	0.120075	0.999988
E11.5	H3K27ac	chr17:43639003-43640623	NA	97.2141	-0.400966	0.120121	0.999988
E11.5	H3K27ac	chr4:138249226-138250455	NA	68.4086	-0.481832	0.120234	0.999988
E11.5	H3K27ac	chr1:188413599-188413930	NA	17.8426	0.940628	0.120241	0.999988
E11.5	H3K27ac	chr2:118384766-118385234	NA	25.1922	-0.787852	0.120251	0.999988
E11.5	H3K27ac	chr14:71003193-71005118	NA	319.413	0.224828	0.120269	0.999988
E11.5	H3K27ac	chr17:46011910-46012529	NA	33.0029	0.702793	0.120314	0.999988
E11.5	H3K27ac	chr6:12348905-12349781	NA	50.859	-0.553719	0.120352	0.999988
E11.5	H3K27ac	chrX:55500203-55502238	NA	314.205	0.226988	0.120361	0.999988
E11.5	H3K27ac	chr7:92389422-92391422	NA	391.544	0.206568	0.120451	0.999988
E11.5	H3K27ac	chr6:72875408-72877847	NA	1012.82	0.144081	0.120452	0.999988
E11.5	H3K27ac	chr3:90383401-90384222	NA	179.327	0.302718	0.120477	0.999988
E11.5	H3K27ac	chr6:128970312-128970713	NA	24.0339	0.805763	0.120505	0.999988
E11.5	H3K27ac	chr14:121659685-121659888	NA	13.977	-1.07782	0.120527	0.999988
E11.5	H3K27ac	chr7:113273615-113273878	NA	20.0446	-0.887927	0.120622	0.999988
E11.5	H3K27ac	chr17:13900366-13900991	NA	31.1462	0.700368	0.120655	0.999988
E11.5	H3K27ac	chr15:57025865-57026433	NA	30.802	-0.728415	0.120672	0.999988
E11.5	H3K27ac	chr17:88877498-88877782	NA	12.3744	1.16128	0.120695	0.999988
E11.5	H3K27ac	chr9:72546062-72549278	NA	1033.82	0.138487	0.12073	0.999988
E11.5	H3K27ac	chr4:118146502-118148810	NA	458.865	0.199678	0.120804	0.999988
E11.5	H3K27ac	chr6:39847379-39848175	NA	48.9274	-0.558039	0.120862	0.999988
E11.5	H3K27ac	chr7:138658417-138658708	NA	10.2116	-1.27569	0.120866	0.999988
E11.5	H3K27ac	chr5:5608825-5609845	NA	135.285	0.343651	0.120903	0.999988
E11.5	H3K27ac	chr3:146475346-146476668	NA	105.724	-0.388396	0.120907	0.999988
E11.5	H3K27ac	chr9:70724526-70725031	NA	31.0662	-0.705685	0.120919	0.999988
E11.5	H3K27ac	chr1:138928142-138929210	NA	113.152	-0.374151	0.120952	0.999988
E11.5	H3K27ac	chr9:92423903-92425012	NA	118.057	0.360972	0.120976	0.999988
E11.5	H3K27ac	chr6:88173478-88173826	NA	16.9457	-0.954428	0.12108	0.999988
E11.5	H3K27ac	chr15:99599582-99601364	NA	350.124	0.22359	0.121102	0.999988
E11.5	H3K27ac	chr5:44026300-44026627	NA	17.8796	0.955305	0.121108	0.999988
E11.5	H3K27ac	chr10:20186957-20189209	NA	689.902	0.167198	0.121139	0.999988
E11.5	H3K27ac	chr16:91649621-91649915	NA	13.1564	1.10017	0.121186	0.999988
E11.5	H3K27ac	chr11:78073502-78074970	NA	182.279	0.29414	0.121197	0.999988
E11.5	H3K27ac	chr17:43186659-43188011	NA	226.207	0.277068	0.121296	0.999988
E11.5	H3K27ac	chr7:115891810-115892118	NA	15.8626	0.998946	0.121311	0.999988
E11.5	H3K27ac	chr5:111206679-111206986	NA	18.8692	-0.920188	0.121312	0.999988
E11.5	H3K27ac	chr4:39344363-39345362	NA	57.9602	-0.528932	0.121313	0.999988
E11.5	H3K27ac	chr9:63927406-63930278	NA	536.851	0.191153	0.121385	0.999988
E11.5	H3K27ac	chr12:99281248-99281451	NA	12.6906	-1.2314	0.121487	0.999988
E11.5	H3K27ac	chr14:20438042-20439596	NA	141.457	0.331115	0.121497	0.999988
E11.5	H3K27ac	chr7:34684679-34686246	NA	90.4973	-0.413957	0.121541	0.999988
E11.5	H3K27ac	chr8:23541265-23541528	NA	16.3319	-0.973468	0.121626	0.999988
E11.5	H3K27ac	chr9:62272054-62272320	NA	15.7661	-0.998621	0.121642	0.999988
E11.5	H3K27ac	chr8:126102436-126102683	NA	12.8676	-1.12437	0.121686	0.999988
E11.5	H3K27ac	chr9:65052231-65052760	NA	29.8496	-0.728162	0.121706	0.999988
E11.5	H3K27ac	chr6:140289519-140289722	NA	11.6395	-1.19113	0.121707	0.999988
E11.5	H3K27ac	chr10:80642842-80643440	NA	37.8809	0.667377	0.121718	0.999988
E11.5	H3K27ac	chrX:94755236-94756174	NA	80.9401	0.444666	0.121752	0.999988
E11.5	H3K27ac	chr1:132469922-132471097	NA	78.722	-0.44136	0.121764	0.999988
E11.5	H3K27ac	chr6:16316080-16317555	NA	126.961	-0.348287	0.121804	0.999988
E11.5	H3K27ac	chr4:130146272-130146651	NA	17.5742	-0.940132	0.121869	0.999988
E11.5	H3K27ac	chr14:98887317-98887763	NA	21.7825	-0.862481	0.121961	0.999988
E11.5	H3K27ac	chr2:120866429-120867122	NA	43.6617	-0.608326	0.122087	0.999988
E11.5	H3K27ac	chr1:166910330-166911215	NA	44.2362	-0.599353	0.122302	0.999988
E11.5	H3K27ac	chr17:84658624-84658904	NA	12.1641	-1.16773	0.122318	0.999988
E11.5	H3K27ac	chr19:16847762-16848009	NA	13.0605	1.11931	0.12234	0.999988
E11.5	H3K27ac	chr16:13269790-13270032	NA	15.228	-1.01547	0.12249	0.999988
E11.5	H3K27ac	chr2:80276782-80278920	NA	124.887	0.34973	0.122624	0.999988
E11.5	H3K27ac	chr1:82350688-82351668	NA	66.5471	-0.478766	0.122631	0.999988
E11.5	H3K27ac	chr12:13154077-13154366	NA	11.7353	-1.20421	0.122651	0.999988
E11.5	H3K27ac	chr3:154798591-154799733	NA	132.036	0.343385	0.122678	0.999988
E11.5	H3K27ac	chr5:4961233-4961622	NA	18.0375	0.936396	0.122706	0.999988
E11.5	H3K27ac	chr7:63602231-63602836	NA	29.2108	-0.72283	0.122707	0.999988
E11.5	H3K27ac	chr4:156389815-156391571	NA	701.786	0.156582	0.122708	0.999988
E11.5	H3K27ac	chr18:65710353-65717798	NA	2522.37	0.100618	0.122714	0.999988
E11.5	H3K27ac	chr9:121106022-121107317	NA	159.946	-0.328182	0.122767	0.999988
E11.5	H3K27ac	chr13:98640631-98641112	NA	29.4809	0.736046	0.122806	0.999988
E11.5	H3K27ac	chr6:83416839-83419266	NA	535.618	0.178081	0.122844	0.999988
E11.5	H3K27ac	chr4:33497172-33497592	NA	25.0729	0.782397	0.122859	0.999988
E11.5	H3K27ac	chr2:129070110-129070630	NA	29.4639	-0.731787	0.12286	0.999988
E11.5	H3K27ac	chr2:103310079-103310430	NA	19.8719	-0.874992	0.122888	0.999988
E11.5	H3K27ac	chr16:37297821-37298154	NA	18.1461	-0.934214	0.122927	0.999988
E11.5	H3K27ac	chr6:39492289-39493064	NA	37.1766	-0.636848	0.122947	0.999988
E11.5	H3K27ac	chr6:37335814-37336077	NA	12.9695	1.15602	0.122961	0.999988
E11.5	H3K27ac	chr2:121977784-121978025	NA	11.5222	1.18454	0.123079	0.999988
E11.5	H3K27ac	chr2:70657736-70658717	NA	43.6324	-0.601582	0.123083	0.999988
E11.5	H3K27ac	chr19:6494748-6495189	NA	25.7101	-0.773817	0.12314	0.999988
E11.5	H3K27ac	chr16:84024076-84024371	NA	18.8158	-0.906322	0.123211	0.999988
E11.5	H3K27ac	chr7:51422791-51423681	NA	52.7598	-0.537283	0.123257	0.999988
E11.5	H3K27ac	chr13:21363555-21365629	NA	524.332	0.179468	0.123275	0.999988
E11.5	H3K27ac	chr15:66449275-66450042	NA	186.328	0.288112	0.123313	0.999988
E11.5	H3K27ac	chr13:19132455-19132988	NA	44.5096	-0.582878	0.123319	0.999988
E11.5	H3K27ac	chr7:115863300-115863673	NA	18.8864	0.911296	0.123346	0.999988
E11.5	H3K27ac	chr7:140808047-140809314	NA	458.218	0.190345	0.123364	0.999988
E11.5	H3K27ac	chr2:154733930-154735178	NA	133.941	0.338384	0.123431	0.999988
E11.5	H3K27ac	chr10:77087263-77087468	NA	11.8146	1.17886	0.123475	0.999988
E11.5	H3K27ac	chr11:18698270-18698731	NA	25.1443	-0.784701	0.123476	0.999988
E11.5	H3K27ac	chr16:17071366-17072639	NA	83.6598	0.430608	0.123483	0.999988
E11.5	H3K27ac	chr8:72122960-72123182	NA	16.5487	-1.0129	0.123526	0.999988
E11.5	H3K27ac	chr9:115137583-115140631	NA	817.874	0.147251	0.123571	0.999988
E11.5	H3K27ac	chr10:108528738-108528966	NA	12.0035	1.22282	0.123651	0.999988
E11.5	H3K27ac	chr7:5017093-5019209	NA	624.329	0.164199	0.123676	0.999988
E11.5	H3K27ac	chr13:67480646-67481046	NA	25.7998	-0.768968	0.123714	0.999988
E11.5	H3K27ac	chr2:31712397-31714144	NA	124.823	-0.351402	0.123736	0.999988
E11.5	H3K27ac	chr12:26523416-26523975	NA	28.7894	-0.742899	0.123816	0.999988
E11.5	H3K27ac	chr13:34971386-34971596	NA	12.0811	-1.14023	0.123914	0.999988
E11.5	H3K27ac	chr18:64123323-64123569	NA	12.0811	-1.14023	0.123914	0.999988
E11.5	H3K27ac	chr4:114905158-114905453	NA	22.3558	-0.829936	0.123917	0.999988
E11.5	H3K27ac	chr4:69514965-69516145	NA	66.8797	-0.491918	0.124013	0.999988
E11.5	H3K27ac	chr7:16186929-16187133	NA	19.7337	0.899453	0.124086	0.999988
E11.5	H3K27ac	chr9:98211170-98211530	NA	18.8723	0.910068	0.12411	0.999988
[truncated: 284,704+ more rows]

[truncated: 3 more sheets: Table S10, Table S11, Table S12]
